# Supplementary material for: Ethyl (3E)-3-[2-(4-bromo­phenyl­sulfon­yl)hydrazin-1-yl­idene]butano­ate
Source: Acta Crystallogr Sect E Struct Rep Online. 2012 May 5;68(Pt 6):o1616. doi: 10.1107/S1600536812019265 (PMC3379222; doi:10.1107/S1600536812019265)
Supplement: Supplementary file 1 [file e-68-o1616-sup1.cif]

##############################################################################
#                                                                            #
# This CIF contains the data in a paper accepted for publication in          #
# Acta Crystallographica Section E. It conforms to the requirements of       #
# Notes for Authors for Acta Crystallographica Section E, and has been       #
# peer reviewed under the auspices of the IUCr Commission on Journals.       #
#                                                                            #
# Full details of the Crystallographic Information File format               #
# are given in the paper "The Crystallographic Information File (CIF):       #
# a New Standard Archive File for Crystallography" by S. R. Hall, F. H.      #
# Allen and I. D. Brown [Acta Cryst. (1991), A47, 655-685].                  #
#                                                                            #
# The current version of the core CIF dictionary is obtainable from          #
# ftp://ftp.iucr.org/pub/cif_core.dic.                                       #
#                                                                            #
# Software is freely available for graphical display of the structure(s)     #
# in this CIF. For information consult the CIF software page                 #
# http://www.iucr.org/resources/cif/software.                                #
#                                                                            #
# This file may be used for bona fide research purposes within the           #
# scientific community so long as proper attribution is given to the journal # 
# article from which it was obtained.                                        #
#                                                                            #
##############################################################################
data_global
_audit_creation_method     ?
_journal_date_recd_electronic     2012-04-29
_journal_date_accepted     2012-04-29
_journal_name_full     'Acta Crystallographica, Section E'
_journal_year     2012
_journal_volume     68
_journal_issue      6
_journal_page_first     o1616
_journal_page_last     o1616
_journal_paper_category     QO
_journal_paper_doi     10.1107/S1600536812019265
_journal_coeditor_code     HB6771
_publ_contact_author
;
Muhammad Nawaz Tahir
University of Sargodha
Department of Physics
Sargodha
Pakistan
;
_publ_contact_author_email     'dmntahir_uos@yahoo.com'
_publ_contact_author_fax     '0092 48 32 22 121'
_publ_contact_author_phone     '0092 48 92 30 914'
_publ_section_title
;
Ethyl (3<i>E</i>)-3-[2-(4-bromophenylsulfonyl)hydrazin-1-ylidene]butanoate
;
loop_
    _publ_author_name
    _publ_author_address
    'Shahzad Murtaza'
;
University of Gujrat
Department of Chemistry
Hafiz Hayat Campus
Gujrat
Pakistan
;
    'Naghmana Kausar'
;
University of Gujrat
Department of Chemistry
Hafiz Hayat Campus
Gujrat
Pakistan
;
    'Aadil Abbas'
;
University of Gujrat
Department of Chemistry
Hafiz Hayat Campus
Gujrat
Pakistan
;
    'Tahir, M. Nawaz'
;
University of Sargodha
Department of Physics
Sargodha
Pakistan
;
    'Muhammad Zulfiqar'
;
University of Sargodha
Department of Physics
Sargodha
Pakistan
;
data_I
_audit_creation_method     SHELXL-97
_chemical_name_systematic
;
Ethyl (3<i>E</i>)-3-[2-(4-bromophenylsulfonyl)hydrazin-1-ylidene]butanoate
;
_chemical_name_common     ?
_chemical_formula_moiety     'C12 H15 Br N2 O4 S'
_chemical_formula_sum     'C12 H15 Br N2 O4 S'
_chemical_formula_iupac     'C12 H15 Br N2 O4 S'
_chemical_formula_weight     363.23
_symmetry_cell_setting     triclinic
_symmetry_space_group_name_H-M     'P -1'
_symmetry_space_group_name_Hall     '-P 1'
loop_
    _symmetry_equiv_pos_site_id
    _symmetry_equiv_pos_as_xyz
    1 x,y,z
    2 -x,-y,-z
_cell_length_a     11.0550(3)
_cell_length_b     11.9763(4)
_cell_length_c     13.1146(3)
_cell_angle_alpha     77.4570(10)
_cell_angle_beta     72.163(2)
_cell_angle_gamma     73.9810(10)
_cell_volume     1571.92(8)
_cell_formula_units_Z     4
_cell_measurement_reflns_used     4293
_cell_measurement_theta_min     1.99
_cell_measurement_theta_max     26.00
_cell_measurement_temperature     296(2)
_exptl_crystal_description     prism
_exptl_crystal_colour     'colourless'
_exptl_crystal_size_max     0.30
_exptl_crystal_size_mid     0.15
_exptl_crystal_size_min     0.14
_exptl_crystal_density_diffrn     1.535
_exptl_crystal_density_meas     ?
_exptl_crystal_density_method     'not measured'
_exptl_crystal_F_000     736
_exptl_absorpt_coefficient_mu     2.761
_exptl_absorpt_correction_type     multi-scan
_exptl_absorpt_process_details     '(SADABS; Bruker, 2005)'
_exptl_absorpt_correction_T_min     0.635
_exptl_absorpt_correction_T_max     0.650
_exptl_special_details     ' '
_diffrn_ambient_temperature     296(2)
_diffrn_radiation_type     MoK\a
_diffrn_radiation_wavelength     0.71073
_diffrn_radiation_source     'fine-focus sealed tube'
_diffrn_radiation_monochromator     graphite
_diffrn_measurement_device_type     'Bruker Kappa APEXII CCD'
_diffrn_measurement_method     \w
_diffrn_detector_area_resol_mean     7.80
_diffrn_reflns_number     22120
_diffrn_reflns_av_R_equivalents     0.0298
_diffrn_reflns_av_sigmaI/netI     0.0365
_diffrn_reflns_theta_min     1.99
_diffrn_reflns_theta_max     26.00
_diffrn_reflns_theta_full     26.00
_diffrn_measured_fraction_theta_max     0.988
_diffrn_measured_fraction_theta_full     0.988
_diffrn_reflns_limit_h_min     -13
_diffrn_reflns_limit_h_max     13
_diffrn_reflns_limit_k_min     -14
_diffrn_reflns_limit_k_max     14
_diffrn_reflns_limit_l_min     -16
_diffrn_reflns_limit_l_max     16
_diffrn_standards_number     0
_diffrn_standards_interval_count     ?
_diffrn_standards_interval_time     ?
_diffrn_standards_decay_%     ?
_refine_special_details
;
Refinement of <i>F</i>^2^ against ALL reflections. The weighted <i>R</i>-factor
<i>wR</i> and goodness of fit <i>S</i> are based on <i>F</i>^2^, conventional
<i>R</i>-factors <i>R</i> are based on <i>F</i>, with <i>F</i> set to zero for
negative <i>F</i>^2^. The threshold expression of <i>F</i>^2^ >
\s(<i>F</i>^2^) is used only for calculating <i>R</i>-factors(gt) <i>etc</i>.
and is not relevant to the choice of reflections for refinement.
<i>R</i>-factors based on <i>F</i>^2^ are statistically about twice as large
as those based on <i>F</i>, and <i>R</i>- factors based on ALL data will be
even larger.
;
_reflns_number_total     6096
_reflns_number_gt     4293
_reflns_threshold_expression     I>2\s(I)
_refine_ls_structure_factor_coef     Fsqd
_refine_ls_matrix_type     full
_refine_ls_R_factor_all     0.0772
_refine_ls_R_factor_gt     0.0492
_refine_ls_wR_factor_gt     0.1216
_refine_ls_wR_factor_ref     0.1349
_refine_ls_goodness_of_fit_ref     1.053
_refine_ls_restrained_S_all     1.053
_refine_ls_number_reflns     6096
_refine_ls_number_parameters     344
_refine_ls_number_restraints     0
_refine_ls_hydrogen_treatment     constr
_refine_ls_weighting_scheme     calc
_refine_ls_weighting_details
         'calc w=1/[\s^2^(Fo^2^)+(0.0612P)^2^+1.5738P] where P=(Fo^2^+2Fc^2^)/3'
_atom_sites_solution_hydrogens     geom
_atom_sites_solution_primary     direct
_atom_sites_solution_secondary     difmap
_refine_ls_shift/su_max     0.001
_refine_ls_shift/su_mean     0.000
_refine_diff_density_max     1.268
_refine_diff_density_min     -1.107
loop_
    _atom_type_symbol
    _atom_type_description
    _atom_type_scat_dispersion_real
    _atom_type_scat_dispersion_imag
    _atom_type_scat_source
    'C' 'C' 0.0033 0.0016
                         'International Tables Vol C Tables 4.2.6.8 and 6.1.1.4'
    'H' 'H' 0.0000 0.0000
                         'International Tables Vol C Tables 4.2.6.8 and 6.1.1.4'
    'N' 'N' 0.0061 0.0033
                         'International Tables Vol C Tables 4.2.6.8 and 6.1.1.4'
    'O' 'O' 0.0106 0.0060
                         'International Tables Vol C Tables 4.2.6.8 and 6.1.1.4'
    'S' 'S' 0.1246 0.1234
                         'International Tables Vol C Tables 4.2.6.8 and 6.1.1.4'
    'Br' 'Br' -0.2901 2.4595
                         'International Tables Vol C Tables 4.2.6.8 and 6.1.1.4'
_computing_data_collection     'APEX2 (Bruker, 2009)'
_computing_cell_refinement     'SAINT (Bruker, 2009)'
_computing_data_reduction     'SAINT (Bruker, 2009)'
_computing_structure_solution     'SHELXS97 (Sheldrick, 2008)'
_computing_structure_refinement     'SHELXL97 (Sheldrick, 2008)'
_computing_molecular_graphics
                  'ORTEP-3 for Windows (Farrugia, 1997) and PLATON (Spek, 2009)'
_computing_publication_material
;
WinGX (Farrugia, 1999) and PLATON (Spek, 2009)
;
loop_
    _atom_site_type_symbol
    _atom_site_label
    _atom_site_fract_x
    _atom_site_fract_y
    _atom_site_fract_z
    _atom_site_U_iso_or_equiv
    _atom_site_thermal_displace_type
    _atom_site_calc_flag
    _atom_site_refinement_flags
    _atom_site_occupancy
    _atom_site_disorder_assembly
    _atom_site_disorder_group
    Br Br1 1.11769(5) -0.38812(5) 0.43815(4) 0.0788(2) Uani . . 1.000 . -16
    S S1 0.78563(9) 0.03587(8) 0.17990(7) 0.0411(3) Uani . . 1.000 . -16
    O O1 0.8641(3) 0.1199(2) 0.1313(2) 0.0557(10) Uani . . 1.000 . -16
    O O2 0.7263(3) -0.0035(3) 0.1162(2) 0.0558(10) Uani . . 1.000 . -16
    O O3 0.5216(3) 0.0584(3) 0.6384(2) 0.0629(11) Uani . . 1.000 . -16
    O O4 0.6201(3) 0.1478(3) 0.7100(2) 0.0532(10) Uani . . 1.000 . -16
    N N1 0.6630(3) 0.0928(3) 0.2748(2) 0.0397(10) Uani . . 1.000 . -16
    N N2 0.7025(3) 0.1166(3) 0.3597(2) 0.0384(10) Uani . . 1.000 . -16
    C C1 0.8795(3) -0.0857(3) 0.2460(3) 0.0381(11) Uani . . 1.000 . -16
    C C2 1.0045(4) -0.0849(4) 0.2421(4) 0.0544(14) Uani . . 1.000 . -16
    C C3 1.0752(4) -0.1770(4) 0.2979(4) 0.0597(16) Uani . . 1.000 . -16
    C C4 1.0203(4) -0.2686(3) 0.3560(3) 0.0461(12) Uani . . 1.000 . -16
    C C5 0.8954(4) -0.2710(4) 0.3593(3) 0.0482(12) Uani . . 1.000 . -16
    C C6 0.8250(4) -0.1790(3) 0.3030(3) 0.0453(12) Uani . . 1.000 . -16
    C C7 0.6106(3) 0.1691(3) 0.4305(3) 0.0396(11) Uani . . 1.000 . -16
    C C8 0.4704(4) 0.2101(4) 0.4284(3) 0.0586(16) Uani . . 1.000 . -16
    C C9 0.6502(4) 0.1910(3) 0.5228(3) 0.0424(12) Uani . . 1.000 . -16
    C C10 0.5890(3) 0.1252(3) 0.6290(3) 0.0419(12) Uani . . 1.000 . -16
    C C11 0.5598(6) 0.0940(7) 0.8188(4) 0.099(3) Uani . . 1.000 . -16
    C C12 0.6102(3) 0.1162(2) 0.89744(13) 0.109(3) Uani . . 1.000 . -16
    Br Br2 0.35796(4) 0.36766(4) 0.06489(4) 0.0807(2) Uani . . 1.000 . -16
    S S2 0.68585(4) 0.53305(5) 0.30636(4) 0.0406(3) Uani . . 1.000 . -16
    O O5 0.60925(4) 0.63906(5) 0.34696(4) 0.0562(10) Uani . . 1.000 . -16
    O O6 0.73411(5) 0.43392(7) 0.37752(5) 0.0600(10) Uani . . 1.000 . -16
    O O7 0.99883(6) 0.64595(9) -0.14623(7) 0.0629(11) Uani . . 1.000 . -16
    O O8 0.89569(5) 0.82270(6) -0.20911(5) 0.0571(10) Uani . . 1.000 . -16
    N N3 0.81726(5) 0.56299(7) 0.21809(5) 0.0401(10) Uani . . 1.000 . -16
    N N4 0.7935(3) 0.6522(3) 0.1321(2) 0.0384(9) Uani . . 1.000 . -16
    C C13 0.5960(3) 0.4894(3) 0.2375(3) 0.0378(11) Uani . . 1.000 . -16
    C C14 0.4690(4) 0.5485(4) 0.2418(4) 0.0541(16) Uani . . 1.000 . -16
    C C15 0.3982(4) 0.5113(4) 0.1912(4) 0.0646(16) Uani . . 1.000 . -16
    C C16 0.4555(4) 0.4169(4) 0.1368(3) 0.0513(14) Uani . . 1.000 . -16
    C C17 0.5823(4) 0.3571(3) 0.1316(3) 0.0498(14) Uani . . 1.000 . -16
    C C18 0.6528(4) 0.3938(3) 0.1828(3) 0.0448(12) Uani . . 1.000 . -16
    C C19 0.8945(4) 0.6858(3) 0.0688(3) 0.0411(12) Uani . . 1.000 . -16
    C C20 1.0308(4) 0.6400(4) 0.0792(4) 0.0603(16) Uani . . 1.000 . -16
    C C21 0.8693(4) 0.7805(3) -0.0225(3) 0.0442(12) Uani . . 1.000 . -16
    C C22 0.9295(4) 0.7404(3) -0.1316(3) 0.0428(12) Uani . . 1.000 . -16
    C C23 0.9492(6) 0.7938(5) -0.3193(4) 0.088(2) Uani . . 1.000 . -16
    C C24 0.8877(10) 0.8834(7) -0.3902(5) 0.151(4) Uani . . 1.000 . -16
    H H1 0.58287 0.10678 0.27334 0.0476 Uiso . . 1.000 . -16
    H H2 1.04121 -0.02258 0.20198 0.0649 Uiso . . 1.000 . -16
    H H3 1.15997 -0.17705 0.29617 0.0714 Uiso . . 1.000 . -16
    H H5 0.85930 -0.33381 0.39886 0.0579 Uiso . . 1.000 . -16
    H H6 0.74091 -0.17969 0.30335 0.0542 Uiso . . 1.000 . -16
    H H8A 0.46525 0.24267 0.35579 0.0878 Uiso . . 1.000 . -16
    H H8B 0.42710 0.26895 0.47500 0.0878 Uiso . . 1.000 . -16
    H H8C 0.42897 0.14484 0.45306 0.0878 Uiso . . 1.000 . -16
    H H9A 0.62468 0.27440 0.52727 0.0511 Uiso . . 1.000 . -16
    H H9B 0.74440 0.16716 0.50890 0.0511 Uiso . . 1.000 . -16
    H H11A 0.46620 0.12524 0.83593 0.1181 Uiso . . 1.000 . -16
    H H11B 0.57574 0.00993 0.82031 0.1181 Uiso . . 1.000 . -16
    H H12A 0.70237 0.08301 0.88193 0.1631 Uiso . . 1.000 . -16
    H H12B 0.56803 0.08127 0.96785 0.1631 Uiso . . 1.000 . -16
    H H12C 0.59457 0.19941 0.89594 0.1631 Uiso . . 1.000 . -16
    H H3A 0.89452 0.52737 0.22352 0.0481 Uiso . . 1.000 . -16
    H H14 0.43149 0.61308 0.27857 0.0650 Uiso . . 1.000 . -16
    H H15 0.31208 0.54993 0.19406 0.0775 Uiso . . 1.000 . -16
    H H17 0.61965 0.29300 0.09419 0.0597 Uiso . . 1.000 . -16
    H H18 0.73855 0.35439 0.18051 0.0534 Uiso . . 1.000 . -16
    H H20A 1.03026 0.62775 0.15418 0.0903 Uiso . . 1.000 . -16
    H H20B 1.08237 0.69588 0.03942 0.0903 Uiso . . 1.000 . -16
    H H20C 1.06744 0.56699 0.05082 0.0903 Uiso . . 1.000 . -16
    H H21A 0.90367 0.84604 -0.02061 0.0530 Uiso . . 1.000 . -16
    H H21B 0.77582 0.80815 -0.01255 0.0530 Uiso . . 1.000 . -16
    H H23A 1.04258 0.78818 -0.34174 0.1054 Uiso . . 1.000 . -16
    H H23B 0.93377 0.71873 -0.32190 0.1054 Uiso . . 1.000 . -16
    H H24A 0.79493 0.89168 -0.36510 0.2268 Uiso . . 1.000 . -16
    H H24B 0.91809 0.86258 -0.46188 0.2268 Uiso . . 1.000 . -16
    H H24C 0.90870 0.95638 -0.39131 0.2268 Uiso . . 1.000 . -16
loop_
    _atom_site_aniso_label
    _atom_site_aniso_U_11
    _atom_site_aniso_U_22
    _atom_site_aniso_U_33
    _atom_site_aniso_U_12
    _atom_site_aniso_U_13
    _atom_site_aniso_U_23
    Br1 0.0633(3) 0.0840(4) 0.0816(4) -0.0112(3) -0.0321(3) 0.0156(3)
    S1 0.0424(5) 0.0425(5) 0.0351(5) -0.0108(4) -0.0027(4) -0.0082(4)
    O1 0.0520(17) 0.0497(17) 0.0538(17) -0.0190(14) 0.0037(13) 0.0009(13)
    O2 0.0610(18) 0.0643(19) 0.0442(16) -0.0064(14) -0.0166(14) -0.0179(14)
    O3 0.076(2) 0.073(2) 0.0516(17) -0.0494(18) -0.0108(15) -0.0003(15)
    O4 0.0545(16) 0.075(2) 0.0368(14) -0.0327(15) -0.0092(12) -0.0028(13)
    N1 0.0329(16) 0.0461(18) 0.0392(17) -0.0084(14) -0.0044(13) -0.0123(14)
    N2 0.0397(17) 0.0412(17) 0.0361(16) -0.0136(14) -0.0071(14) -0.0077(14)
    C1 0.039(2) 0.039(2) 0.0376(19) -0.0126(16) -0.0050(16) -0.0109(16)
    C2 0.046(2) 0.052(2) 0.067(3) -0.023(2) -0.015(2) 0.003(2)
    C3 0.042(2) 0.068(3) 0.073(3) -0.024(2) -0.018(2) 0.001(2)
    C4 0.044(2) 0.051(2) 0.045(2) -0.0073(18) -0.0155(18) -0.0092(19)
    C5 0.050(2) 0.049(2) 0.049(2) -0.0175(19) -0.0138(19) -0.0045(19)
    C6 0.039(2) 0.049(2) 0.053(2) -0.0160(18) -0.0125(18) -0.0092(19)
    C7 0.041(2) 0.040(2) 0.0349(19) -0.0133(16) -0.0021(17) -0.0056(16)
    C8 0.044(2) 0.074(3) 0.052(3) 0.000(2) -0.008(2) -0.021(2)
    C9 0.045(2) 0.046(2) 0.038(2) -0.0197(18) -0.0028(17) -0.0095(17)
    C10 0.038(2) 0.046(2) 0.043(2) -0.0148(18) -0.0075(17) -0.0068(18)
    C11 0.107(4) 0.164(6) 0.040(3) -0.084(4) -0.012(3) 0.012(3)
    C12 0.137(6) 0.154(6) 0.052(3) -0.068(5) -0.029(4) 0.002(4)
    Br2 0.0752(4) 0.0956(4) 0.0968(4) -0.0393(3) -0.0383(3) -0.0181(3)
    S2 0.0412(5) 0.0483(6) 0.0339(5) -0.0158(4) -0.0065(4) -0.0066(4)
    O5 0.0492(16) 0.0646(19) 0.0545(17) -0.0135(14) 0.0028(14) -0.0311(15)
    O6 0.0692(19) 0.0684(19) 0.0463(16) -0.0249(16) -0.0256(14) 0.0111(14)
    O7 0.069(2) 0.0466(18) 0.0585(18) 0.0060(15) -0.0043(16) -0.0199(15)
    O8 0.0664(19) 0.0519(17) 0.0427(16) -0.0043(14) -0.0066(14) -0.0082(14)
    N3 0.0303(16) 0.0441(18) 0.0438(18) -0.0091(13) -0.0073(13) -0.0044(14)
    N4 0.0411(17) 0.0359(16) 0.0374(16) -0.0107(14) -0.0044(14) -0.0095(13)
    C13 0.038(2) 0.040(2) 0.0370(19) -0.0138(16) -0.0103(16) -0.0019(16)
    C14 0.040(2) 0.054(3) 0.069(3) -0.0041(19) -0.012(2) -0.022(2)
    C15 0.038(2) 0.076(3) 0.084(3) -0.006(2) -0.021(2) -0.022(3)
    C16 0.051(2) 0.059(3) 0.054(2) -0.025(2) -0.020(2) -0.004(2)
    C17 0.056(3) 0.043(2) 0.055(2) -0.0112(19) -0.018(2) -0.0119(19)
    C18 0.041(2) 0.042(2) 0.051(2) -0.0057(17) -0.0147(18) -0.0069(18)
    C19 0.042(2) 0.042(2) 0.040(2) -0.0139(17) -0.0009(17) -0.0161(17)
    C20 0.039(2) 0.078(3) 0.063(3) -0.021(2) -0.008(2) -0.006(2)
    C21 0.049(2) 0.038(2) 0.041(2) -0.0146(17) 0.0016(18) -0.0097(17)
    C22 0.039(2) 0.042(2) 0.045(2) -0.0122(18) -0.0008(17) -0.0120(18)
    C23 0.105(4) 0.096(4) 0.045(3) 0.001(3) -0.009(3) -0.021(3)
    C24 0.223(10) 0.125(6) 0.077(4) 0.040(6) -0.060(6) -0.027(4)
_geom_special_details
;
Bond distances, angles <i>etc</i>. have been calculated using the rounded
fractional coordinates. All su's are estimated from the variances of the
(full) variance-covariance matrix. The cell e.s.d.'s are taken into account in
the estimation of distances, angles and torsion angles
;
loop_
    _geom_bond_atom_site_label_1
    _geom_bond_atom_site_label_2
    _geom_bond_site_symmetry_1
    _geom_bond_site_symmetry_2
    _geom_bond_distance
    _geom_bond_publ_flag
    Br1 C4 . . 1.887(4) no
    Br2 C16 . . 1.901(5) no
    S1 O2 . . 1.424(3) no
    S1 N1 . . 1.636(3) no
    S1 O1 . . 1.427(3) no
    S1 C1 . . 1.766(4) no
    S2 O6 . . 1.4280(9) no
    S2 N3 . . 1.6297(8) no
    S2 C13 . . 1.765(4) no
    S2 O5 . . 1.4271(8) no
    O3 C10 . . 1.200(5) no
    O4 C11 . . 1.467(6) no
    O4 C10 . . 1.311(5) no
    O7 C22 . . 1.196(4) no
    O8 C23 . . 1.462(5) no
    O8 C22 . . 1.319(4) no
    N1 N2 . . 1.420(4) no
    N2 C7 . . 1.270(5) no
    N1 H1 . . 0.8600 no
    N3 N4 . . 1.409(3) no
    N4 C19 . . 1.278(5) no
    N3 H3A . . 0.8600 no
    C1 C2 . . 1.370(6) no
    C1 C6 . . 1.380(5) no
    C2 C3 . . 1.374(7) no
    C3 C4 . . 1.369(6) no
    C4 C5 . . 1.376(7) no
    C5 C6 . . 1.375(6) no
    C7 C9 . . 1.501(5) no
    C7 C8 . . 1.498(6) no
    C9 C10 . . 1.503(5) no
    C11 C12 . . 1.413(7) no
    C2 H2 . . 0.9300 no
    C3 H3 . . 0.9300 no
    C5 H5 . . 0.9300 no
    C6 H6 . . 0.9300 no
    C8 H8B . . 0.9600 no
    C8 H8A . . 0.9600 no
    C8 H8C . . 0.9600 no
    C9 H9B . . 0.9700 no
    C9 H9A . . 0.9700 no
    C11 H11B . . 0.9700 no
    C11 H11A . . 0.9700 no
    C12 H12A . . 0.9600 no
    C12 H12B . . 0.9600 no
    C12 H12C . . 0.9600 no
    C13 C18 . . 1.380(5) no
    C13 C14 . . 1.377(6) no
    C14 C15 . . 1.375(7) no
    C15 C16 . . 1.366(6) no
    C16 C17 . . 1.375(6) no
    C17 C18 . . 1.375(6) no
    C19 C20 . . 1.492(7) no
    C19 C21 . . 1.496(5) no
    C21 C22 . . 1.503(5) no
    C23 C24 . . 1.425(10) no
    C14 H14 . . 0.9300 no
    C15 H15 . . 0.9300 no
    C17 H17 . . 0.9300 no
    C18 H18 . . 0.9300 no
    C20 H20A . . 0.9600 no
    C20 H20B . . 0.9600 no
    C20 H20C . . 0.9600 no
    C21 H21A . . 0.9700 no
    C21 H21B . . 0.9700 no
    C23 H23A . . 0.9700 no
    C23 H23B . . 0.9700 no
    C24 H24A . . 0.9600 no
    C24 H24B . . 0.9600 no
    C24 H24C . . 0.9600 no
loop_
    _geom_angle_atom_site_label_1
    _geom_angle_atom_site_label_2
    _geom_angle_atom_site_label_3
    _geom_angle_site_symmetry_1
    _geom_angle_site_symmetry_2
    _geom_angle_site_symmetry_3
    _geom_angle
    _geom_angle_publ_flag
    O1 S1 O2 . . . 120.04(17) no
    O1 S1 N1 . . . 108.05(17) no
    O1 S1 C1 . . . 107.54(18) no
    O2 S1 N1 . . . 104.25(19) no
    O2 S1 C1 . . . 109.86(19) no
    N1 S1 C1 . . . 106.29(17) no
    O5 S2 O6 . . . 120.45(5) no
    O5 S2 N3 . . . 107.69(5) no
    O5 S2 C13 . . . 107.71(12) no
    O6 S2 N3 . . . 103.84(5) no
    O6 S2 C13 . . . 108.70(12) no
    N3 S2 C13 . . . 107.84(13) no
    C10 O4 C11 . . . 116.9(4) no
    C22 O8 C23 . . . 116.2(3) no
    S1 N1 N2 . . . 113.1(3) no
    N1 N2 C7 . . . 114.7(3) no
    S1 N1 H1 . . . 123.00 no
    N2 N1 H1 . . . 124.00 no
    S2 N3 N4 . . . 114.28(15) no
    N3 N4 C19 . . . 115.1(3) no
    S2 N3 H3A . . . 123.00 no
    N4 N3 H3A . . . 123.00 no
    C2 C1 C6 . . . 120.9(4) no
    S1 C1 C6 . . . 119.6(3) no
    S1 C1 C2 . . . 119.5(3) no
    C1 C2 C3 . . . 119.4(4) no
    C2 C3 C4 . . . 119.7(4) no
    C3 C4 C5 . . . 121.4(4) no
    Br1 C4 C5 . . . 120.7(3) no
    Br1 C4 C3 . . . 117.9(4) no
    C4 C5 C6 . . . 118.9(4) no
    C1 C6 C5 . . . 119.8(4) no
    C8 C7 C9 . . . 118.9(3) no
    N2 C7 C9 . . . 115.2(3) no
    N2 C7 C8 . . . 125.9(3) no
    C7 C9 C10 . . . 112.1(3) no
    O4 C10 C9 . . . 111.9(3) no
    O3 C10 C9 . . . 124.1(3) no
    O3 C10 O4 . . . 124.0(3) no
    O4 C11 C12 . . . 111.3(5) no
    C3 C2 H2 . . . 120.00 no
    C1 C2 H2 . . . 120.00 no
    C4 C3 H3 . . . 120.00 no
    C2 C3 H3 . . . 120.00 no
    C6 C5 H5 . . . 121.00 no
    C4 C5 H5 . . . 121.00 no
    C5 C6 H6 . . . 120.00 no
    C1 C6 H6 . . . 120.00 no
    C7 C8 H8C . . . 109.00 no
    H8B C8 H8C . . . 109.00 no
    H8A C8 H8C . . . 109.00 no
    C7 C8 H8B . . . 109.00 no
    C7 C8 H8A . . . 110.00 no
    H8A C8 H8B . . . 109.00 no
    C7 C9 H9A . . . 109.00 no
    C10 C9 H9B . . . 109.00 no
    C10 C9 H9A . . . 109.00 no
    C7 C9 H9B . . . 109.00 no
    H9A C9 H9B . . . 108.00 no
    O4 C11 H11B . . . 109.00 no
    C12 C11 H11A . . . 109.00 no
    H11A C11 H11B . . . 108.00 no
    O4 C11 H11A . . . 109.00 no
    C12 C11 H11B . . . 109.00 no
    C11 C12 H12B . . . 109.00 no
    H12A C12 H12C . . . 109.00 no
    H12B C12 H12C . . . 109.00 no
    C11 C12 H12A . . . 109.00 no
    C11 C12 H12C . . . 110.00 no
    H12A C12 H12B . . . 109.00 no
    C14 C13 C18 . . . 120.7(4) no
    S2 C13 C14 . . . 119.8(3) no
    S2 C13 C18 . . . 119.4(3) no
    C13 C14 C15 . . . 119.4(4) no
    C14 C15 C16 . . . 119.4(4) no
    Br2 C16 C17 . . . 119.0(3) no
    C15 C16 C17 . . . 121.9(4) no
    Br2 C16 C15 . . . 119.2(4) no
    C16 C17 C18 . . . 118.7(4) no
    C13 C18 C17 . . . 119.8(4) no
    N4 C19 C20 . . . 126.0(4) no
    C20 C19 C21 . . . 118.9(4) no
    N4 C19 C21 . . . 115.1(4) no
    C19 C21 C22 . . . 113.0(3) no
    O7 C22 O8 . . . 124.3(3) no
    O7 C22 C21 . . . 124.4(3) no
    O8 C22 C21 . . . 111.3(3) no
    O8 C23 C24 . . . 108.9(5) no
    C13 C14 H14 . . . 120.00 no
    C15 C14 H14 . . . 120.00 no
    C14 C15 H15 . . . 120.00 no
    C16 C15 H15 . . . 120.00 no
    C16 C17 H17 . . . 121.00 no
    C18 C17 H17 . . . 121.00 no
    C13 C18 H18 . . . 120.00 no
    C17 C18 H18 . . . 120.00 no
    C19 C20 H20A . . . 109.00 no
    C19 C20 H20B . . . 109.00 no
    C19 C20 H20C . . . 109.00 no
    H20A C20 H20B . . . 109.00 no
    H20A C20 H20C . . . 109.00 no
    H20B C20 H20C . . . 110.00 no
    C19 C21 H21A . . . 109.00 no
    C19 C21 H21B . . . 109.00 no
    C22 C21 H21A . . . 109.00 no
    C22 C21 H21B . . . 109.00 no
    H21A C21 H21B . . . 108.00 no
    O8 C23 H23A . . . 110.00 no
    O8 C23 H23B . . . 110.00 no
    C24 C23 H23A . . . 110.00 no
    C24 C23 H23B . . . 110.00 no
    H23A C23 H23B . . . 108.00 no
    C23 C24 H24A . . . 109.00 no
    C23 C24 H24B . . . 109.00 no
    C23 C24 H24C . . . 109.00 no
    H24A C24 H24B . . . 110.00 no
    H24A C24 H24C . . . 109.00 no
    H24B C24 H24C . . . 109.00 no
loop_
    _geom_torsion_atom_site_label_1
    _geom_torsion_atom_site_label_2
    _geom_torsion_atom_site_label_3
    _geom_torsion_atom_site_label_4
    _geom_torsion_site_symmetry_1
    _geom_torsion_site_symmetry_2
    _geom_torsion_site_symmetry_3
    _geom_torsion_site_symmetry_4
    _geom_torsion
    _geom_torsion_publ_flag
    O1 S1 N1 N2 . . . . -63.0(3) no
    O2 S1 N1 N2 . . . . 168.3(3) no
    C1 S1 N1 N2 . . . . 52.2(3) no
    O1 S1 C1 C2 . . . . -0.5(4) no
    O1 S1 C1 C6 . . . . 178.0(3) no
    O2 S1 C1 C2 . . . . 131.8(3) no
    O2 S1 C1 C6 . . . . -49.8(4) no
    N1 S1 C1 C2 . . . . -116.0(4) no
    N1 S1 C1 C6 . . . . 62.5(3) no
    C13 S2 N3 N4 . . . . 59.0(2) no
    O5 S2 C13 C14 . . . . -7.2(4) no
    O5 S2 C13 C18 . . . . 174.8(3) no
    O6 S2 C13 C14 . . . . 124.8(3) no
    O6 S2 C13 C18 . . . . -53.1(3) no
    O5 S2 N3 N4 . . . . -57.04(16) no
    O6 S2 N3 N4 . . . . 174.17(15) no
    N3 S2 C13 C18 . . . . 58.9(3) no
    N3 S2 C13 C14 . . . . -123.2(3) no
    C11 O4 C10 C9 . . . . 176.5(4) no
    C11 O4 C10 O3 . . . . -4.8(6) no
    C10 O4 C11 C12 . . . . 174.6(4) no
    C23 O8 C22 O7 . . . . -0.5(6) no
    C22 O8 C23 C24 . . . . 171.0(6) no
    C23 O8 C22 C21 . . . . 179.7(4) no
    S1 N1 N2 C7 . . . . 174.9(3) no
    N1 N2 C7 C8 . . . . -2.5(5) no
    N1 N2 C7 C9 . . . . 177.9(3) no
    S2 N3 N4 C19 . . . . 172.6(2) no
    N3 N4 C19 C20 . . . . -0.5(5) no
    N3 N4 C19 C21 . . . . 180.0(3) no
    S1 C1 C2 C3 . . . . 176.9(4) no
    C6 C1 C2 C3 . . . . -1.6(7) no
    S1 C1 C6 C5 . . . . -176.6(3) no
    C2 C1 C6 C5 . . . . 1.9(6) no
    C1 C2 C3 C4 . . . . 0.4(7) no
    C2 C3 C4 Br1 . . . . -176.2(4) no
    C2 C3 C4 C5 . . . . 0.4(7) no
    Br1 C4 C5 C6 . . . . 176.5(3) no
    C3 C4 C5 C6 . . . . -0.1(6) no
    C4 C5 C6 C1 . . . . -1.0(6) no
    N2 C7 C9 C10 . . . . -115.5(4) no
    C8 C7 C9 C10 . . . . 64.9(4) no
    C7 C9 C10 O3 . . . . 3.5(5) no
    C7 C9 C10 O4 . . . . -177.7(3) no
    S2 C13 C14 C15 . . . . -177.7(4) no
    C18 C13 C14 C15 . . . . 0.2(7) no
    S2 C13 C18 C17 . . . . 178.1(3) no
    C14 C13 C18 C17 . . . . 0.2(6) no
    C13 C14 C15 C16 . . . . -0.5(7) no
    C14 C15 C16 Br2 . . . . -178.9(4) no
    C14 C15 C16 C17 . . . . 0.4(7) no
    Br2 C16 C17 C18 . . . . 179.4(3) no
    C15 C16 C17 C18 . . . . 0.0(6) no
    C16 C17 C18 C13 . . . . -0.3(6) no
    N4 C19 C21 C22 . . . . -113.9(4) no
    C20 C19 C21 C22 . . . . 66.6(5) no
    C19 C21 C22 O7 . . . . -5.4(6) no
    C19 C21 C22 O8 . . . . 174.4(3) no
loop_
    _geom_hbond_atom_site_label_D
    _geom_hbond_atom_site_label_H
    _geom_hbond_atom_site_label_A
    _geom_hbond_site_symmetry_A
    _geom_hbond_distance_DH
    _geom_hbond_distance_HA
    _geom_hbond_distance_DA
    _geom_hbond_angle_DHA
    _geom_hbond_publ_flag
    N1 H1 O3 2_656 0.86 2.46 2.909(5) 114 yes
    N3 H3A O7 2_765 0.86 2.36 2.8855(13) 120 yes
    C3 H3 O4 2_756 0.93 2.53 3.450(6) 172 yes
_iucr_refine_instructions_details
;
TITL NK3_0m in P-1
CELL  0.71073  11.0550  11.9763  13.1146   77.457   72.163   73.981
ZERR     4.00   0.0003   0.0004   0.0003    0.001    0.002    0.001
LATT   1
SFAC  C    H    N    O    S   BR
UNIT  48   60   8    16   4    4
MERG   2
FMAP   2
PLAN   15
OMIT -3 52
ACTA
BOND   $H
HTAB
CONF
LIST 4
L.S.  20
MPLA 4 N1 N2 C7 C8
MPLA 7 C1 C2 C3 C4 C5 C6 BR1
MPLA 3 S1 O1 O2
MPLA 4 N1 N2 C7 C8
MPLA 6 C9 C10 O3 O4 C11 C12
MPLA 7 C1 C2 C3 C4 C5 C6 BR1
MPLA 4 N3 N4 C19 C20
MPLA 7 C13 C14 C15 C16 C17 C18 BR2
MPLA 3 S2 O5 O6
MPLA 4 N3 N4 C19 C20
MPLA 6 C21 C22 O7 O8 C23 C24
MPLA 7 C13 C14 C15 C16 C17 C18 BR2
TEMP    23.00
WGHT    0.061200    1.573800
FVAR       0.14527
MOLE 1
BR1   6    1.117694   -0.388121    0.438145    11.00000    0.06325    0.08401 =
         0.08159    0.01560   -0.03214   -0.01122
S1    5    0.785629    0.035868    0.179905    11.00000    0.04242    0.04248 =
         0.03505   -0.00820   -0.00271   -0.01079
O1    4    0.864100    0.119932    0.131290    11.00000    0.05195    0.04971 =
         0.05379    0.00092    0.00373   -0.01896
O2    4    0.726343   -0.003457    0.116211    11.00000    0.06097    0.06431 =
         0.04421   -0.01794   -0.01661   -0.00637
O3    4    0.521561    0.058423    0.638357    11.00000    0.07630    0.07310 =
         0.05160   -0.00033   -0.01078   -0.04940
O4    4    0.620079    0.147754    0.710019    11.00000    0.05453    0.07487 =
         0.03675   -0.00283   -0.00924   -0.03269
N1    3    0.662983    0.092750    0.274756    11.00000    0.03291    0.04610 =
         0.03918   -0.01232   -0.00436   -0.00836
AFIX  43
H1    2    0.582865    0.106782    0.273345    11.00000   -1.20000
AFIX   0
N2    3    0.702445    0.116582    0.359700    11.00000    0.03969    0.04115 =
         0.03605   -0.00774   -0.00707   -0.01356
C1    1    0.879451   -0.085703    0.245988    11.00000    0.03879    0.03886 =
         0.03759   -0.01087   -0.00498   -0.01258
C2    1    1.004504   -0.084935    0.242093    11.00000    0.04590    0.05169 =
         0.06651    0.00297   -0.01458   -0.02291
AFIX  43
H2    2    1.041207   -0.022582    0.201977    11.00000   -1.20000
AFIX   0
C3    1    1.075217   -0.176963    0.297891    11.00000    0.04240    0.06750 =
         0.07289    0.00069   -0.01826   -0.02428
AFIX  43
H3    2    1.159970   -0.177052    0.296173    11.00000   -1.20000
AFIX   0
C4    1    1.020341   -0.268549    0.356043    11.00000    0.04429    0.05085 =
         0.04537   -0.00921   -0.01548   -0.00731
C5    1    0.895431   -0.270960    0.359251    11.00000    0.05029    0.04879 =
         0.04891   -0.00453   -0.01375   -0.01753
AFIX  43
H5    2    0.859295   -0.333806    0.398857    11.00000   -1.20000
AFIX   0
C6    1    0.824954   -0.179003    0.302987    11.00000    0.03920    0.04862 =
         0.05282   -0.00923   -0.01253   -0.01598
AFIX  43
H6    2    0.740907   -0.179691    0.303348    11.00000   -1.20000
AFIX   0
C7    1    0.610548    0.169144    0.430452    11.00000    0.04055    0.04042 =
         0.03492   -0.00555   -0.00210   -0.01330
C8    1    0.470390    0.210074    0.428391    11.00000    0.04414    0.07350 =
         0.05168   -0.02082   -0.00773    0.00033
AFIX 137
H8A   2    0.465252    0.242667    0.355791    11.00000   -1.50000
H8B   2    0.427100    0.268950    0.474999    11.00000   -1.50000
H8C   2    0.428967    0.144842    0.453062    11.00000   -1.50000
AFIX   0
C9    1    0.650232    0.190995    0.522757    11.00000    0.04537    0.04581 =
         0.03841   -0.00946   -0.00283   -0.01966
AFIX  23
H9A   2    0.624679    0.274405    0.527273    11.00000   -1.20000
H9B   2    0.744401    0.167162    0.508902    11.00000   -1.20000
AFIX   0
C10   1    0.588959    0.125167    0.628971    11.00000    0.03779    0.04550 =
         0.04339   -0.00683   -0.00745   -0.01476
C11   1    0.559770    0.094022    0.818748    11.00000    0.10716    0.16374 =
         0.03955    0.01203   -0.01209   -0.08380
AFIX  23
H11A  2    0.466201    0.125241    0.835928    11.00000   -1.20000
H11B  2    0.575741    0.009934    0.820311    11.00000   -1.20000
AFIX   0
C12   1    0.610240    0.116209    0.897437    11.00000    0.13731    0.15352 =
         0.05225    0.00192   -0.02866   -0.06839
AFIX 137
H12A  2    0.702374    0.083006    0.881932    11.00000   -1.50000
H12B  2    0.568027    0.081269    0.967852    11.00000   -1.50000
H12C  2    0.594575    0.199410    0.895935    11.00000   -1.50000
MOLE 2
BR2   6    0.357962    0.367662    0.064894    11.00000    0.07517    0.09555 =
         0.09675   -0.01812   -0.03829   -0.03925
S2    5    0.685848    0.533052    0.306358    11.00000    0.04124    0.04833 =
         0.03392   -0.00664   -0.00653   -0.01579
O5    4    0.609248    0.639061    0.346955    11.00000    0.04924    0.06461 =
         0.05448   -0.03106    0.00282   -0.01351
O6    4    0.734109    0.433919    0.377525    11.00000    0.06923    0.06838 =
         0.04630    0.01110   -0.02559   -0.02487
O7    4    0.998834    0.645951   -0.146229    11.00000    0.06893    0.04660 =
         0.05849   -0.01990   -0.00427    0.00596
O8    4    0.895690    0.822698   -0.209112    11.00000    0.06636    0.05186 =
         0.04269   -0.00821   -0.00658   -0.00430
N3    3    0.817259    0.562993    0.218088    11.00000    0.03030    0.04407 =
         0.04384   -0.00440   -0.00734   -0.00911
AFIX  43
H3A   2    0.894522    0.527374    0.223523    11.00000   -1.20000
AFIX   0
N4    3    0.793491    0.652230    0.132090    11.00000    0.04114    0.03586 =
         0.03737   -0.00949   -0.00436   -0.01073
C13   1    0.595946    0.489393    0.237447    11.00000    0.03832    0.04005 =
         0.03696   -0.00188   -0.01025   -0.01381
C14   1    0.469025    0.548528    0.241787    11.00000    0.03989    0.05419 =
         0.06872   -0.02167   -0.01168   -0.00407
AFIX  43
H14   2    0.431490    0.613083    0.278568    11.00000   -1.20000
AFIX   0
C15   1    0.398209    0.511251    0.191213    11.00000    0.03829    0.07600 =
         0.08375   -0.02198   -0.02080   -0.00639
AFIX  43
H15   2    0.312080    0.549929    0.194056    11.00000   -1.20000
AFIX   0
C16   1    0.455533    0.416889    0.136759    11.00000    0.05054    0.05919 =
         0.05378   -0.00372   -0.01974   -0.02500
C17   1    0.582299    0.357099    0.131597    11.00000    0.05550    0.04281 =
         0.05535   -0.01188   -0.01756   -0.01118
AFIX  43
H17   2    0.619645    0.293004    0.094192    11.00000   -1.20000
AFIX   0
C18   1    0.652774    0.393844    0.182757    11.00000    0.04047    0.04207 =
         0.05074   -0.00689   -0.01465   -0.00572
AFIX  43
H18   2    0.738548    0.354393    0.180508    11.00000   -1.20000
AFIX   0
C19   1    0.894516    0.685825    0.068833    11.00000    0.04192    0.04222 =
         0.03960   -0.01609   -0.00090   -0.01388
C20   1    1.030800    0.640028    0.079243    11.00000    0.03926    0.07751 =
         0.06246   -0.00605   -0.00763   -0.02046
AFIX 137
H20A  2    1.030264    0.627747    0.154178    11.00000   -1.50000
H20B  2    1.082375    0.695880    0.039421    11.00000   -1.50000
H20C  2    1.067436    0.566993    0.050825    11.00000   -1.50000
AFIX   0
C21   1    0.869259    0.780498   -0.022537    11.00000    0.04929    0.03786 =
         0.04083   -0.00971    0.00164   -0.01464
AFIX  23
H21A  2    0.903674    0.846041   -0.020608    11.00000   -1.20000
H21B  2    0.775825    0.808150   -0.012546    11.00000   -1.20000
AFIX   0
C22   1    0.929534    0.740348   -0.131599    11.00000    0.03907    0.04205 =
         0.04538   -0.01196   -0.00077   -0.01225
C23   1    0.949194    0.793843   -0.319311    11.00000    0.10521    0.09554 =
         0.04536   -0.02072   -0.00925    0.00132
AFIX  23
H23A  2    1.042579    0.788181   -0.341742    11.00000   -1.20000
H23B  2    0.933770    0.718733   -0.321902    11.00000   -1.20000
AFIX   0
C24   1    0.887720    0.883420   -0.390172    11.00000    0.22273    0.12451 =
         0.07728   -0.02720   -0.06025    0.04030
AFIX 137
H24A  2    0.794932    0.891683   -0.365102    11.00000   -1.50000
H24B  2    0.918090    0.862584   -0.461877    11.00000   -1.50000
H24C  2    0.908696    0.956381   -0.391305    11.00000   -1.50000
HKLF    4
REM  NK3_0m in P-1
REM R1 =  0.0492 for   4293 Fo > 4sig(Fo)  and  0.0772 for all   6096 data
REM    344 parameters refined using      0 restraints
END
WGHT      0.0612      1.5739
REM Highest difference peak  1.268,  deepest hole -1.107,  1-sigma level  0.076
Q1    1   1.1232 -0.4410  0.3970  11.00000  0.05    1.27
Q2    1   0.3616  0.3068  0.1222  11.00000  0.05    1.07
Q3    1   0.5988  0.0386  0.2998  11.00000  0.05    0.47
Q4    1   0.8454  0.7692 -0.3469  11.00000  0.05    0.47
Q5    1   0.8769  0.4851  0.1985  11.00000  0.05    0.42
Q6    1   0.6294  0.5154  0.2743  11.00000  0.05    0.31
Q7    1   0.6347  0.0071  0.8652  11.00000  0.05    0.27
Q8    1   0.6177  0.4390  0.2224  11.00000  0.05    0.21
Q9    1   0.7374  0.7137  0.1382  11.00000  0.05    0.21
Q10   1   1.0385  0.5637  0.1407  11.00000  0.05    0.20
Q11   1   0.4992 -0.0007  0.6683  11.00000  0.05    0.20
Q12   1   1.0405 -0.3604  0.4179  11.00000  0.05    0.20
Q13   1   0.4897  0.0621  0.8228  11.00000  0.05    0.19
Q14   1   0.6418  0.8725 -0.0225  11.00000  0.05    0.19
Q15   1   0.5217  0.1521  0.8870  11.00000  0.05    0.19
;
