# Supplementary material for: Ethyl (3E)-3-[2-(4-bromo­phenyl­sulfon­yl)hydrazin-1-yl­idene]butano­ate
Source: Acta Crystallogr Sect E Struct Rep Online. 2012 May 5;68(Pt 6):o1616. doi: 10.1107/S1600536812019265 (PMC3379222; doi:10.1107/S1600536812019265)
Supplement: Supplementary file 2 [file e-68-o1616-Isup2.hkl]

#
# h,k,l, Fc-squared, Fo-squared, sigma(Fo-squared) and status flag
#
data_I
_shelx_title ' NK3_0m in P-1'
_shelx_refln_list_code          4
_shelx_F_calc_maximum      246.12
_exptl_crystal_F_000       736.00
_reflns_d_resolution_high  0.8107
 
loop_
 _symmetry_equiv_pos_as_xyz
 'x, y, z'
 '-x, -y, -z'
 
_cell_length_a    11.0550
_cell_length_b    11.9763
_cell_length_c    13.1146
_cell_angle_alpha  77.457
_cell_angle_beta   72.163
_cell_angle_gamma  73.981
 
_shelx_F_squared_multiplier     1.000
 
loop_
 _refln_index_h
 _refln_index_k
 _refln_index_l
 _refln_F_squared_calc
 _refln_F_squared_meas
 _refln_F_squared_sigma
 _refln_observed_status
   1   0   0       14.18       11.81      5.02 o
   2   0   0      543.44      487.77      6.80 o
   3   0   0     1486.49     1479.84     17.45 o
   4   0   0    13660.35    13965.72    169.43 o
   5   0   0      177.15      161.61      5.41 o
   6   0   0       43.40       64.34      3.62 o
   7   0   0       84.50       80.70      4.39 o
   8   0   0      906.71      980.82     17.59 o
   9   0   0      698.80      670.13     28.83 o
  10   0   0      234.19      192.44     14.57 o
  11   0   0        1.11        7.91     11.22 o
  12   0   0       94.48      152.35     16.08 o
 -12   1   0        1.61        0.00     18.96 o
 -11   1   0       26.20       38.38     18.01 o
 -10   1   0      180.04      152.01     23.46 o
  -9   1   0       67.91       73.32     21.56 o
  -8   1   0      504.05      501.71     12.52 o
  -7   1   0       40.81       30.36      5.31 o
  -6   1   0       12.21       11.03      3.75 o
  -5   1   0        8.09        4.56      3.08 o
  -4   1   0     3169.21     2889.01     31.71 o
  -3   1   0     1870.50     1786.81     17.82 o
  -2   1   0      481.91      439.03      5.44 o
  -1   1   0      437.68      465.55      6.24 o
   1   1   0      142.63       33.60      3.79 o
   2   1   0     1084.26     1080.02     23.76 o
   3   1   0     1683.74     1630.39     35.52 o
   4   1   0     3255.21     3602.47     77.90 o
   5   1   0      902.92      960.05     23.46 o
   6   1   0      965.40      785.73     15.90 o
   7   1   0      224.37      244.89      5.73 o
   8   1   0       89.84      111.93      4.74 o
   9   1   0       41.54       50.16      6.43 o
  10   1   0      197.04      192.78     16.35 o
  11   1   0        6.58       13.09      8.56 o
  12   1   0        1.80        9.81     11.86 o
 -12   2   0        6.03        2.37     20.85 o
 -11   2   0       16.98       22.27     18.96 o
 -10   2   0      324.17      399.01     30.80 o
  -9   2   0      159.44      156.69     12.47 o
  -8   2   0        1.28        3.46      5.56 o
  -7   2   0      160.28      158.58      7.49 o
  -6   2   0     2549.01     2625.63     39.08 o
  -5   2   0      500.15      559.21      8.63 o
  -4   2   0     1416.11     1408.58     16.05 o
  -3   2   0       16.34       21.20      2.02 o
  -2   2   0     9119.84     9120.71    103.19 o
  -1   2   0    18606.86    17573.75    215.56 o
   0   2   0     1113.45     1139.72     16.87 o
   1   2   0        4.67        5.69      0.97 o
   2   2   0    60573.86    45936.68    824.42 o
   3   2   0       69.83       79.14      7.58 o
   4   2   0      791.62      777.64     28.43 o
   5   2   0     1585.43     1663.60     30.32 o
   6   2   0     5910.46     5790.28     87.71 o
   7   2   0     1122.14     1128.66     19.65 o
   8   2   0      618.89      640.69     13.37 o
   9   2   0       25.07       24.48      3.68 o
  10   2   0       35.62       50.52      5.74 o
  11   2   0      242.46      230.49     14.40 o
  12   2   0       59.52       34.12     16.11 o
 -11   3   0        2.90       18.96     21.32 o
 -10   3   0       96.72       76.29     20.85 o
  -9   3   0      152.24      126.11     16.26 o
  -8   3   0      645.92      621.97     22.16 o
  -7   3   0       33.43       40.63      4.11 o
  -6   3   0     1005.66      982.17     15.62 o
  -5   3   0        6.11       19.68      3.17 o
  -4   3   0      167.11      183.64      4.77 o
  -3   3   0      905.05      933.98     11.74 o
  -2   3   0     3846.71     3822.68     48.70 o
  -1   3   0      660.93      980.29     12.32 o
   0   3   0      275.09      315.23      8.14 o
   1   3   0     9132.40     9248.24     98.74 o
   2   3   0     3382.09     3656.82     39.55 o
   3   3   0     3195.96     3874.35     59.08 o
   4   3   0       29.92       27.96      6.63 o
   5   3   0     2261.07     2162.32     71.08 o
   6   3   0     1509.92     1567.60     54.50 o
   7   3   0     2626.03     2680.27     69.42 o
   8   3   0      546.87      507.73     16.46 o
   9   3   0      542.70      538.12     21.80 o
  10   3   0       47.02       34.07      8.02 o
  11   3   0      312.78      318.10     27.01 o
  12   3   0      141.12      136.39     12.73 o
 -11   4   0       14.62       10.90     23.22 o
 -10   4   0        6.43       -5.69     20.38 o
  -9   4   0        3.79        2.80     18.96 o
  -8   4   0      532.17      557.64     20.72 o
  -7   4   0      946.61      903.74     16.14 o
  -6   4   0      110.62      130.98      5.87 o
  -5   4   0      115.13      142.21      5.17 o
  -4   4   0     7259.92     7203.85     73.90 o
  -3   4   0       84.45       92.73      4.24 o
  -2   4   0      321.07      316.98      6.76 o
  -1   4   0        7.23        6.73      2.29 o
   0   4   0    16151.97    15048.31    171.53 o
   1   4   0      156.61       80.89      3.94 o
   2   4   0      106.24      125.16      3.61 o
   3   4   0     3254.07     3605.16     45.57 o
   4   4   0     5918.51     5391.03     66.85 o
   5   4   0       97.35      145.96     13.74 o
   6   4   0      405.57      432.18     22.75 o
   7   4   0     2284.64     2410.16     81.03 o
   8   4   0     1788.04     1559.80    104.02 o
   9   4   0      584.45      566.32     21.90 o
  10   4   0      343.95      333.80     13.23 o
  11   4   0       83.89       72.27      8.71 o
  12   4   0        1.57       -3.55      8.71 o
 -10   5   0        7.00       -0.95     21.32 o
  -9   5   0        3.46      -15.38     15.32 o
  -8   5   0      527.09      492.34     21.24 o
  -7   5   0       98.62       96.64      7.86 o
  -6   5   0      872.23      951.41     25.33 o
  -5   5   0      137.77      128.52      7.68 o
  -4   5   0       16.14        7.57      4.05 o
  -3   5   0        8.02        8.91      3.33 o
  -2   5   0      123.49      109.12      4.81 o
  -1   5   0       86.89       58.67      5.16 o
   0   5   0     2751.83     2801.02     37.37 o
   1   5   0      868.92      897.06     15.48 o
   2   5   0     2164.53     2194.35     32.31 o
   3   5   0     2119.12     2185.62     29.18 o
   4   5   0     2209.79     2097.61     27.76 o
   5   5   0       79.80       77.33      3.03 o
   6   5   0     1700.31     1622.10     58.76 o
   7   5   0      443.15      419.86     24.64 o
   8   5   0       31.47       61.13     12.79 o
   9   5   0      642.53      666.75     32.22 o
  10   5   0      491.48      433.63     14.69 o
  11   5   0      145.51      102.14      8.20 o
  12   5   0        0.70       -0.95     10.43 o
  -9   6   0        2.08        5.44     17.64 o
  -8   6   0       61.27       53.64     17.19 o
  -7   6   0        9.90        2.60      7.13 o
  -6   6   0       36.70       27.74      6.97 o
  -5   6   0      378.02      392.49     12.69 o
  -4   6   0       41.14       50.58      5.56 o
  -3   6   0      636.76      660.65     12.35 o
  -2   6   0     4280.61     4045.81     49.53 o
  -1   6   0      474.11      502.82     10.56 o
   0   6   0      107.31      116.57      5.99 o
   1   6   0      321.77      469.29     10.89 o
   2   6   0     2700.13     2321.81     39.18 o
   3   6   0      199.71      244.13      8.69 o
   4   6   0       43.29       39.12      4.63 o
   5   6   0     2592.74     2772.81     45.00 o
   6   6   0     1474.76     1327.14     27.94 o
   7   6   0      120.27      160.65     18.01 o
   8   6   0      274.03      259.21     21.80 o
   9   6   0     1303.67     1345.82     54.02 o
  -9   7   0       41.58       47.86     33.17 o
  -8   7   0        4.22       10.70     14.90 o
  -7   7   0       21.73       19.17     11.79 o
  -6   7   0     1095.13     1038.39     25.25 o
  -5   7   0      675.82      611.55     24.00 o
  -4   7   0      962.85     1016.28     20.88 o
  -3   7   0       24.46       28.13      5.12 o
  -2   7   0       88.94       78.64      7.28 o
  -1   7   0      736.58      704.47     18.16 o
   0   7   0     1223.22     1239.60     22.06 o
   1   7   0       87.34       71.70      6.54 o
   2   7   0     2071.72     1952.45     34.73 o
   3   7   0     1155.38     1054.49     21.20 o
   4   7   0        6.95        8.74      4.85 o
   5   7   0       51.78       55.54      5.50 o
   6   7   0      527.23      494.01     10.34 o
   7   7   0      204.36      195.87     10.61 o
   8   7   0      790.58      730.16     39.33 o
   9   7   0        9.63       17.06     14.22 o
  -8   8   0      170.60      214.67     39.81 o
  -7   8   0       62.74       55.99     17.78 o
  -6   8   0       44.05       15.73     11.23 o
  -5   8   0       63.20       40.07     18.16 o
  -4   8   0      505.24      530.41     21.14 o
  -3   8   0      285.84      285.07     11.41 o
  -2   8   0       18.70       21.62      5.54 o
  -1   8   0     1264.39     1253.35     21.22 o
   0   8   0     1055.25     1035.60     18.17 o
   1   8   0     1132.87     1190.85     21.99 o
   2   8   0       49.89       42.12      6.73 o
   3   8   0      763.05      849.03     19.44 o
   4   8   0     1331.95     1287.75     25.66 o
   5   8   0      179.42      175.72      9.07 o
   6   8   0       43.30       43.69      5.10 o
   7   8   0       14.33       21.73      6.68 o
   8   8   0       20.64       15.11     15.88 o
   9   8   0       15.79       22.60      9.00 o
  -8   9   0       51.53       51.18     36.49 o
  -7   9   0       90.12       48.81     34.12 o
  -6   9   0       35.38       48.32     12.83 o
  -5   9   0      120.31       90.92     13.61 o
  -4   9   0     1239.04     1235.22     41.95 o
  -3   9   0        1.06        2.10      9.39 o
  -2   9   0      852.32      876.37     35.20 o
  -1   9   0        7.87       -4.64      6.97 o
   0   9   0      206.56      198.89     10.39 o
   1   9   0      219.53      165.59     12.20 o
   2   9   0      389.93      362.82     13.97 o
   3   9   0       25.30       25.36      7.18 o
   4   9   0       51.36       63.62      7.81 o
   5   9   0      486.99      482.63     21.82 o
   6   9   0        1.61       -0.27      6.23 o
   7   9   0       60.92       48.18      6.13 o
   8   9   0        9.78        3.52      8.47 o
   9   9   0       95.67      104.31     13.74 o
  10   9   0       19.52       14.22      9.00 o
  -7  10   0        4.91        3.32     32.22 o
  -6  10   0       13.53       21.43     16.72 o
  -5  10   0      116.80      128.42     18.93 o
  -4  10   0      224.41      246.41     21.16 o
  -3  10   0       57.81       78.69     18.99 o
  -2  10   0      104.12      146.73     13.65 o
  -1  10   0       51.43       61.11      9.61 o
   0  10   0       23.26       23.81      7.98 o
   1  10   0      579.24      555.95     17.03 o
   2  10   0       91.02      122.80     15.76 o
   3  10   0      321.91      316.72     15.57 o
   4  10   0       33.12       36.05      9.12 o
   5  10   0      819.25      803.95     22.90 o
   6  10   0       17.62       36.42      8.73 o
   7  10   0      321.97      345.08     14.18 o
   8  10   0        0.26       -2.66      9.45 o
   9  10   0        3.64       -5.69     10.90 o
  10  10   0        3.78        7.11     10.43 o
  11  10   0        1.63       -1.90      9.95 o
  -5  11   0        0.17       -1.36     22.75 o
  -4  11   0       12.86       18.51     15.95 o
  -3  11   0       87.73       68.17     16.56 o
  -2  11   0       98.48      131.24     20.61 o
  -1  11   0       85.52       76.81     15.13 o
   0  11   0      314.65      279.65     14.05 o
   1  11   0      122.98      109.30     10.73 o
   2  11   0      352.20      375.65     18.68 o
   3  11   0      756.59      673.96     26.38 o
   4  11   0      323.52      341.99     18.28 o
   5  11   0       31.98       26.48     10.11 o
   6  11   0      155.32      167.94     12.67 o
   7  11   0      120.63      117.33     10.82 o
   8  11   0        8.14       24.86     12.34 o
   9  11   0        9.35        6.16     12.79 o
  10  11   0        2.25        2.84     13.27 o
  -4  12   0        6.94       14.39     20.85 o
  -3  12   0       42.99       48.14     17.53 o
  -2  12   0      108.17      115.00     19.02 o
  -1  12   0       22.34       14.66     28.43 o
   0  12   0      130.05      155.97     18.14 o
   1  12   0        4.59        2.56     12.89 o
   2  12   0       12.85        9.15     10.71 o
   3  12   0      111.77      119.22     16.66 o
   4  12   0      105.89      151.90     16.59 o
   5  12   0       96.31       69.12     14.22 o
   6  12   0      136.94      107.74     14.50 o
   7  12   0      134.19      142.48     14.24 o
   8  12   0        7.33       15.64     16.11 o
   9  12   0       80.16       72.98     17.53 o
  -2  13   0       15.38       12.32     29.38 o
  -1  13   0       13.31       -4.74     28.91 o
   0  13   0       17.13       33.17     28.43 o
   1  13   0        5.67        0.95     25.59 o
   2  13   0       10.57        3.25     11.80 o
   3  13   0       51.80       25.81     11.89 o
   4  13   0       71.48       68.87     22.51 o
   5  13   0      489.74      502.07     26.56 o
   6  13   0      240.86      276.63     20.07 o
   7  13   0        3.40       26.06     18.96 o
   8  13   0        2.06       -0.95     17.53 o
   0  14   0       32.36       58.29     29.85 o
   1  14   0       24.65       23.22     26.54 o
   2  14   0       73.62       83.40     31.28 o
   3  14   0        1.27        4.45     17.34 o
   4  14   0        6.98       -6.17     16.93 o
   5  14   0      145.48      147.82     19.83 o
  -4 -14   1       16.91       19.41     16.93 o
  -3 -14   1        5.62       11.31     17.61 o
  -2 -14   1       55.26       70.61     29.85 o
  -1 -14   1        0.06      -16.59     27.96 o
  -7 -13   1       28.10       35.07     19.43 o
  -6 -13   1       37.21       30.25     14.55 o
  -5 -13   1        1.21        1.98     14.55 o
  -4 -13   1       97.88      117.84     18.24 o
  -3 -13   1       10.67       13.99     15.64 o
  -2 -13   1       11.88       47.28     44.54 o
  -1 -13   1        0.20        6.63     25.12 o
   0 -13   1       13.24        2.84     25.59 o
   1 -13   1      103.53       55.92     31.28 o
   2 -13   1        2.82       54.02     33.17 o
  -8 -12   1       23.75       43.12     17.06 o
  -7 -12   1       22.52       20.38     16.59 o
  -6 -12   1      131.82      157.94     15.71 o
  -5 -12   1       92.09       89.47     15.18 o
  -4 -12   1        0.41        7.02     16.82 o
  -3 -12   1        8.28        6.25     16.82 o
  -2 -12   1      191.46      172.40     18.82 o
  -1 -12   1       15.36       43.56     11.75 o
   0 -12   1       48.91       52.62     14.90 o
   1 -12   1        9.94      -21.29     14.19 o
   2 -12   1       83.20       64.35     48.81 o
   3 -12   1        3.92       18.65     16.57 o
   4 -12   1        0.39       25.12     31.28 o
  -9 -11   1        5.63       15.16     13.74 o
  -8 -11   1        1.73      -10.03     11.19 o
  -7 -11   1       46.14       66.47     15.78 o
  -6 -11   1      466.66      418.92     18.30 o
  -5 -11   1      636.62      703.38     23.49 o
  -4 -11   1        4.96       10.79     10.04 o
  -3 -11   1       72.12       49.90     10.95 o
  -2 -11   1        2.28        8.81     16.48 o
  -1 -11   1       49.65       54.23     12.27 o
   0 -11   1       14.19       10.79     10.09 o
   1 -11   1        0.13       10.28     12.96 o
   2 -11   1        4.01       -1.49     13.65 o
   3 -11   1       17.33        1.56     14.82 o
   4 -11   1       46.22       39.87     17.43 o
   5 -11   1        1.34       59.67     18.41 o
 -10 -10   1      110.03      122.26     14.22 o
  -9 -10   1        9.95       14.69     11.37 o
  -8 -10   1      244.43      227.30     15.21 o
  -7 -10   1       77.16       56.17      8.26 o
  -6 -10   1      162.58      170.14     12.62 o
  -5 -10   1      342.89      314.66     14.66 o
  -4 -10   1      105.36      107.62     10.94 o
  -3 -10   1        3.98       -3.63      8.71 o
  -2 -10   1       12.22        0.49     15.86 o
  -1 -10   1      186.49      201.72     14.37 o
   0 -10   1       23.23       28.82      8.34 o
   1 -10   1      139.07      176.43     11.65 o
   2 -10   1      268.74      259.22     29.49 o
   3 -10   1        5.63        2.08     10.83 o
   4 -10   1      140.11      121.26     16.99 o
   5 -10   1        6.45       -1.79     16.00 o
   6 -10   1        6.70       22.00     30.09 o
   7 -10   1       36.28       30.33     34.12 o
 -10  -9   1      141.83      144.06     12.32 o
  -9  -9   1        0.65        2.37      9.95 o
  -8  -9   1      410.55      401.62     17.97 o
  -7  -9   1       13.35        1.13      7.64 o
  -6  -9   1       25.82       20.39      6.60 o
  -5  -9   1      324.08      349.86     14.91 o
  -4  -9   1      765.23      731.60     18.67 o
  -3  -9   1     1434.90     1331.50     31.26 o
  -2  -9   1       75.22       85.65     10.98 o
  -1  -9   1      353.65      380.35     16.57 o
   0  -9   1      375.72      304.46     15.34 o
   1  -9   1     1427.63     1409.57     41.25 o
   2  -9   1       41.12       35.44      8.41 o
   3  -9   1      285.64      286.46     16.01 o
   4  -9   1        6.65       13.70     14.53 o
   5  -9   1        4.84       18.82     11.35 o
   6  -9   1       46.82       83.83     22.27 o
   7  -9   1        9.22      -38.38     30.80 o
   8  -9   1      111.03      102.83     38.38 o
 -10  -8   1       52.35       46.18      6.19 o
  -9  -8   1       15.85       15.64      8.53 o
  -8  -8   1      233.52      229.41     12.77 o
  -7  -8   1      427.64      417.15     24.77 o
  -6  -8   1     2057.43     2047.08     35.94 o
  -5  -8   1        8.68        1.10      4.99 o
  -4  -8   1      102.84      105.33      9.85 o
  -3  -8   1       23.97       14.86      6.27 o
  -2  -8   1      439.74      433.46     14.94 o
  -1  -8   1      399.53      497.31     14.92 o
   0  -8   1      399.33      413.59     12.46 o
   1  -8   1      923.81      991.94     31.06 o
   2  -8   1      402.60      407.07     14.25 o
   3  -8   1      868.82      924.72     20.01 o
   4  -8   1      378.82      355.42     17.10 o
   5  -8   1      320.69      346.44     17.80 o
   6  -8   1       48.41       29.75     15.84 o
   7  -8   1      167.23      192.10     21.65 o
   8  -8   1       14.57       27.01     30.33 o
  -9  -7   1        0.69        5.12      4.99 o
  -8  -7   1       35.02       31.11      6.69 o
  -7  -7   1       23.88       21.19      6.20 o
  -6  -7   1      918.30     1011.99     17.24 o
  -5  -7   1       42.20       22.19      4.90 o
  -4  -7   1      263.58      280.82     11.82 o
  -3  -7   1      956.14      886.90     18.96 o
  -2  -7   1      270.84      272.21     10.19 o
  -1  -7   1     1988.59     1815.15     29.35 o
   0  -7   1      843.83      827.09     16.82 o
   1  -7   1       70.61       52.64      6.05 o
   2  -7   1       75.45       84.67      6.12 o
   3  -7   1     2452.84     2443.48     32.86 o
   4  -7   1       70.63       69.87      6.86 o
   5  -7   1       14.01       19.90      8.01 o
   6  -7   1      124.36      130.43     11.01 o
   7  -7   1       24.02       10.69     10.56 o
   8  -7   1      130.35      192.40     34.59 o
   9  -7   1       42.00       44.07     30.33 o
 -12  -6   1       17.85       19.28      6.86 o
 -11  -6   1       16.48       22.32      6.14 o
 -10  -6   1       11.53       16.82      5.33 o
  -9  -6   1       38.97       37.91      6.63 o
  -8  -6   1      309.77      286.95     11.27 o
  -7  -6   1      104.40       90.21      7.01 o
  -6  -6   1      648.98      624.62     13.00 o
  -5  -6   1     1307.00     1198.58     19.30 o
  -4  -6   1       17.69       33.75      4.86 o
  -3  -6   1      114.18      101.94      6.05 o
  -2  -6   1      254.71      251.82     13.82 o
  -1  -6   1     1396.24     1232.47     20.86 o
   0  -6   1     3892.36     4194.83     60.31 o
   1  -6   1     1226.51     1184.85     27.77 o
   2  -6   1        0.86        3.76      3.80 o
   3  -6   1     1281.98     1252.11     20.33 o
   4  -6   1       80.23       83.72      6.31 o
   5  -6   1      200.10      177.99      8.29 o
   6  -6   1       91.77       92.72      8.75 o
   7  -6   1      152.66      143.86     10.96 o
   8  -6   1        8.49       29.86     16.62 o
   9  -6   1      243.20      213.59     24.64 o
 -12  -5   1        2.98        2.37      8.04 o
 -11  -5   1       40.76       26.38      9.48 o
 -10  -5   1       31.21       39.83      6.86 o
  -9  -5   1       44.05       37.85      5.70 o
  -8  -5   1     1895.25     1973.02     84.95 o
  -7  -5   1     1499.22     1350.27     43.36 o
  -6  -5   1      765.92      771.54     33.65 o
  -5  -5   1       83.42       95.80      5.55 o
  -4  -5   1     5277.51     5838.45     72.95 o
  -3  -5   1     3419.06     3259.10     51.93 o
  -2  -5   1     1277.47     1254.30     23.12 o
  -1  -5   1     1220.82     1220.48     19.82 o
   0  -5   1      696.96      751.43     14.01 o
   1  -5   1     5951.29     5849.16     81.80 o
   2  -5   1      919.20     1040.41     18.53 o
   3  -5   1      685.84      683.07     16.12 o
   4  -5   1       35.39       50.04      5.01 o
   5  -5   1     4132.58     4238.24     56.41 o
   6  -5   1       34.16       23.73      6.07 o
   7  -5   1       93.42       90.23      7.84 o
   8  -5   1       82.34       87.60     14.65 o
   9  -5   1       42.27       34.05     16.51 o
  10  -5   1      130.93       81.03     26.06 o
 -12  -4   1        2.33      -13.98      9.38 o
 -11  -4   1      276.83      248.80     30.09 o
 -10  -4   1      276.80      237.74     12.79 o
  -9  -4   1       14.74       16.92      6.19 o
  -8  -4   1        4.92        4.15      4.27 o
  -7  -4   1       20.13       17.36      3.64 o
  -6  -4   1      561.54      568.53     15.71 o
  -5  -4   1      174.43      201.94      6.90 o
  -4  -4   1      903.02      965.90     13.54 o
  -3  -4   1     1975.40     1673.60     22.35 o
  -2  -4   1     1127.14      996.24     14.35 o
  -1  -4   1     1041.98      986.66     14.53 o
   0  -4   1      219.79      216.30      9.18 o
   1  -4   1     1622.68     1393.75     21.90 o
   2  -4   1     4440.67     4858.56     61.85 o
   3  -4   1     2141.91     2007.47     27.73 o
   4  -4   1       39.87       36.14      3.86 o
   5  -4   1      504.51      463.26      9.75 o
   6  -4   1      214.86      221.79     10.70 o
   7  -4   1      195.05      212.10      9.93 o
   8  -4   1      180.64      177.46     19.43 o
   9  -4   1        3.90       -4.96     13.05 o
  10  -4   1      153.74      190.50     27.49 o
  11  -4   1       25.65       36.01     23.22 o
 -12  -3   1       25.67       11.98     10.52 o
 -11  -3   1        0.74        7.82      9.71 o
 -10  -3   1       53.77       60.84     13.98 o
  -9  -3   1       17.25       14.69     10.43 o
  -8  -3   1      325.57      274.57      9.38 o
  -7  -3   1       17.46       21.27      4.05 o
  -6  -3   1      377.41      380.32      9.10 o
  -5  -3   1      772.25      633.42     26.77 o
  -4  -3   1     1353.98     1394.60     20.04 o
  -3  -3   1     3531.83     4056.63     50.42 o
  -2  -3   1     6253.73     6798.27     83.86 o
  -1  -3   1     8184.86     8127.79    100.27 o
   0  -3   1     3355.83     3582.90     45.46 o
   1  -3   1       16.09        5.82      2.15 o
   2  -3   1     2625.58     2457.57     27.84 o
   3  -3   1    12387.09    12907.24    136.80 o
   4  -3   1        3.06       -2.95      3.14 o
   5  -3   1     1913.09     2034.91     26.05 o
   6  -3   1       93.83       84.36      6.11 o
   7  -3   1     3226.09     3300.29     43.38 o
   8  -3   1      542.40      519.56     18.92 o
   9  -3   1       35.36       32.36     12.51 o
  10  -3   1      128.83       80.09     21.32 o
  11  -3   1      156.56      176.28     27.01 o
 -12  -2   1       24.18       18.06     11.71 o
 -11  -2   1       23.45       32.56     10.89 o
 -10  -2   1       34.88       51.21      9.88 o
  -9  -2   1     1143.43     1100.15     37.70 o
  -8  -2   1      947.79      977.22     15.75 o
  -7  -2   1      680.97      638.51     13.18 o
  -6  -2   1      764.26      838.99     12.40 o
  -5  -2   1     2331.83     2083.44     26.53 o
  -4  -2   1      762.87      737.04     10.05 o
  -3  -2   1      494.95      439.60      5.99 o
  -2  -2   1        3.56        2.87      1.25 o
  -1  -2   1     1846.05     1737.74     22.34 o
   0  -2   1      422.51      298.01      5.21 o
   1  -2   1      725.57      919.29     11.92 o
   2  -2   1     5815.72     6177.41     70.52 o
   3  -2   1     8642.79     8480.17     90.36 o
   4  -2   1      765.49      818.76     10.32 o
   5  -2   1     1003.97      976.15     12.87 o
   6  -2   1      330.29      361.97      8.16 o
   7  -2   1      562.96      553.41     13.20 o
   8  -2   1      123.76      118.81      8.35 o
   9  -2   1      365.03      387.62     16.36 o
  10  -2   1      116.94       77.72     19.90 o
  11  -2   1       95.23       99.99     21.80 o
  12  -2   1      269.58      271.06     30.33 o
 -12  -1   1      132.93      127.12     15.56 o
 -11  -1   1      224.14      206.01     23.69 o
 -10  -1   1       48.72       37.03     10.52 o
  -9  -1   1      154.96      151.38     11.89 o
  -8  -1   1     1129.49     1109.43     28.66 o
  -7  -1   1     1848.77     1828.09     28.50 o
  -6  -1   1      273.61      237.06      5.08 o
  -5  -1   1        9.04        9.72      2.24 o
  -4  -1   1      285.40      376.01      6.90 o
  -3  -1   1     1594.62     1581.52     22.08 o
  -2  -1   1     7195.13     7439.86     84.30 o
  -1  -1   1      826.23      799.24      9.19 o
   0  -1   1      723.96      526.08      7.16 o
   1  -1   1    16989.65    16669.96    189.01 o
   2  -1   1       87.13      127.54      2.57 o
   3  -1   1        8.39        7.87      1.44 o
   4  -1   1      736.80      790.17      9.43 o
   5  -1   1     7830.17     7758.91     95.66 o
   6  -1   1      459.48      455.69      9.17 o
   7  -1   1      135.35      142.97      6.57 o
   8  -1   1      486.95      474.72     12.20 o
   9  -1   1     1306.87     1309.76     30.45 o
  10  -1   1       41.64       46.91     17.53 o
  11  -1   1        1.58       -4.26     16.11 o
  12  -1   1       16.37       -2.20     16.82 o
 -12   0   1       11.57        0.95     18.96 o
 -11   0   1       14.78       31.20     12.90 o
 -10   0   1      488.14      474.20     21.90 o
  -9   0   1      459.66      437.29     19.27 o
  -8   0   1       84.95       88.37      5.20 o
  -7   0   1     1347.09     1380.46     20.18 o
  -6   0   1      173.16      156.57      5.27 o
  -5   0   1     4695.89     4744.15     59.32 o
  -4   0   1      331.12      339.94      5.59 o
  -3   0   1    23996.53    23105.09    262.07 o
  -2   0   1      178.60      176.82      3.41 o
  -1   0   1     9373.40     8626.62     92.00 o
   1   0   1     2114.11     2052.08     30.97 o
   2   0   1      484.50      481.64      5.89 o
   3   0   1     5954.15     6128.18     74.80 o
   4   0   1        9.94       17.58      3.54 o
   5   0   1     1244.81     1091.47     15.27 o
   6   0   1      343.65      347.36      7.33 o
   7   0   1      397.99      463.32     11.07 o
   8   0   1        0.19        0.23      3.94 o
   9   0   1      756.61      789.36     17.52 o
  10   0   1       11.66       18.01     14.69 o
  11   0   1       78.64      105.98     11.19 o
  12   0   1       10.30       12.55     12.56 o
 -12   1   1        4.19      -29.85     19.90 o
 -11   1   1       63.33       63.97     20.38 o
 -10   1   1      161.98      157.13     15.71 o
  -9   1   1        5.34        9.16     10.18 o
  -8   1   1       57.92       57.42      5.80 o
  -7   1   1      332.83      311.49      8.49 o
  -6   1   1      517.22      455.95      9.46 o
  -5   1   1     2859.95     2932.38     38.30 o
  -4   1   1      530.07      547.80      8.57 o
  -3   1   1      898.81     1004.08     10.69 o
  -2   1   1     4016.21     4273.25     43.24 o
  -1   1   1    20593.29    19432.60    209.64 o
   0   1   1        0.14        2.50      1.61 o
   1   1   1       21.50       29.15      1.15 o
   2   1   1      118.38      214.51      3.73 o
   3   1   1    19225.42    17924.59    269.85 o
   4   1   1     2198.96     2111.30     46.41 o
   5   1   1       61.24       50.37      3.71 o
   6   1   1     1121.06     1281.31     18.66 o
   7   1   1     2728.59     2690.20     37.75 o
   8   1   1      174.19      185.16      5.83 o
   9   1   1      187.30      163.54      8.62 o
  10   1   1      592.54      566.22     16.68 o
  11   1   1       72.72       59.92     14.22 o
  12   1   1       75.81      100.17     14.22 o
  13   1   1       20.11       18.96     18.96 o
 -11   2   1       18.00        5.69     20.38 o
 -10   2   1      348.57      318.45     28.43 o
  -9   2   1      183.08      219.85     26.77 o
  -8   2   1      817.78      790.68     16.60 o
  -7   2   1        0.34        3.60      4.48 o
  -6   2   1       23.89       22.22      4.28 o
  -5   2   1     5742.00     5900.26     60.12 o
  -4   2   1       26.40       14.45      2.08 o
  -3   2   1      884.41      961.58     10.90 o
  -2   2   1      198.86      204.40      4.51 o
  -1   2   1    47701.20    41760.84    613.05 o
   0   2   1        2.56        1.46      1.05 o
   1   2   1     3726.19     3834.15     41.51 o
   2   2   1    10205.43    10247.26    170.03 o
   3   2   1     4460.05     4463.54     63.27 o
   4   2   1     4562.96     4580.08     78.70 o
   5   2   1      196.32      231.48      4.56 o
   6   2   1        1.25        1.88      2.48 o
   7   2   1      519.05      461.59     10.81 o
   8   2   1      727.89      724.23     14.33 o
   9   2   1        5.18        4.01      3.50 o
  10   2   1        0.49       -1.84      5.09 o
  11   2   1      433.78      476.27     29.62 o
  12   2   1      193.73      190.41     14.73 o
  13   2   1       59.10       39.33     17.53 o
 -11   3   1        6.49       14.69     21.80 o
 -10   3   1       30.98       27.49     19.90 o
  -9   3   1        7.34       29.38     18.01 o
  -8   3   1       41.48       36.61      7.87 o
  -7   3   1       11.58        3.15      5.52 o
  -6   3   1      609.56      576.82      9.45 o
  -5   3   1      718.44      783.96     10.97 o
  -4   3   1      960.34      872.74     11.01 o
  -3   3   1     1775.11     1487.20     17.28 o
  -2   3   1       21.13       23.00      2.49 o
  -1   3   1      153.36      137.07      4.19 o
   0   3   1    12034.78    12438.68    132.05 o
   1   3   1     4066.40     4160.93     48.46 o
   2   3   1     1596.47     1434.02     16.35 o
   3   3   1     1668.93     1759.93     22.68 o
   4   3   1     1214.92     1409.32     49.28 o
   5   3   1     4962.73     5088.54    158.28 o
   6   3   1     3387.20     3479.24    111.84 o
   7   3   1      641.49      655.30     18.33 o
   8   3   1       14.53       30.59     19.19 o
   9   3   1      698.07      677.68     28.43 o
  10   3   1       12.64        4.33      5.00 o
  11   3   1        9.57        6.63     12.32 o
  12   3   1       96.03       86.95     11.22 o
  13   3   1        0.47      -13.36     16.82 o
 -11   4   1       30.19       39.81     25.12 o
 -10   4   1        5.81       22.75     21.80 o
  -9   4   1        0.35        1.42     18.48 o
  -8   4   1      500.75      525.87     26.58 o
  -7   4   1     1452.15     1408.64     21.91 o
  -6   4   1     1105.75     1061.53     17.44 o
  -5   4   1      505.26      550.89      9.39 o
  -4   4   1       98.30       86.23      4.16 o
  -3   4   1     3345.25     3364.74     38.28 o
  -2   4   1      120.68      131.26      5.39 o
  -1   4   1       23.88       22.12      2.63 o
   0   4   1      590.06      600.14      8.77 o
   1   4   1    11988.39    11110.13    119.01 o
   2   4   1     1708.08     1769.43     22.01 o
   3   4   1     2238.47     1978.30     26.07 o
   4   4   1       19.88       21.94      1.69 o
   5   4   1     3159.45     2957.50     97.15 o
   6   4   1     3715.40     4000.98    128.42 o
   7   4   1      239.39      176.76     16.59 o
   8   4   1      218.42      214.72     14.45 o
   9   4   1        2.78       -1.79      6.63 o
  10   4   1      712.11      677.98     23.22 o
  11   4   1        0.51       -5.69     10.43 o
  12   4   1        0.60       -7.76      8.20 o
  13   4   1       49.58       47.65     10.55 o
 -10   5   1        3.11      -13.74     22.27 o
  -9   5   1        3.17      -18.96     19.90 o
  -8   5   1       10.30        4.80     14.68 o
  -7   5   1      137.49      121.88     13.40 o
  -6   5   1        4.29       18.60      5.56 o
  -5   5   1        8.23       10.17      4.62 o
  -4   5   1     1096.49     1265.74     18.96 o
  -3   5   1     4576.15     4568.38     54.85 o
  -2   5   1      983.78     1131.61     16.48 o
  -1   5   1     2567.85     2338.89     29.56 o
   0   5   1       74.58       54.92      3.45 o
   1   5   1      310.08      341.02      7.95 o
   2   5   1     1929.71     2166.10     29.35 o
   3   5   1     1648.29     1535.08     21.49 o
   4   5   1        5.73       15.73      2.61 o
   5   5   1      564.37      670.03     12.29 o
   6   5   1    10121.69    10542.92    323.66 o
   7   5   1       52.55       42.65     12.32 o
   8   5   1      615.73      652.06     32.70 o
   9   5   1        1.42       -9.95     11.85 o
  10   5   1      255.91      264.04     22.27 o
  11   5   1       55.49       45.02      9.48 o
  12   5   1      120.68      134.55      9.55 o
  13   5   1        4.82        0.95     12.08 o
  -9   6   1       38.96       28.43     24.64 o
  -8   6   1        6.54        5.24     15.85 o
  -7   6   1        2.64       11.19      8.36 o
  -6   6   1      434.85      405.01     13.37 o
  -5   6   1     2972.52     2995.59     47.41 o
  -4   6   1      285.34      312.23     10.78 o
  -3   6   1      107.19      113.16      5.87 o
  -2   6   1      182.48      163.60      6.29 o
  -1   6   1     3739.38     3700.76     49.04 o
   0   6   1       26.38       21.81      3.74 o
   1   6   1        8.13        0.24      3.55 o
   2   6   1       14.63       19.42      3.55 o
   3   6   1     4803.83     4466.60     63.30 o
   4   6   1     1652.56     1840.52     28.21 o
   5   6   1     1977.29     1762.99     24.27 o
   6   6   1      113.25      101.84      5.35 o
   7   6   1     1718.62     1452.79     55.92 o
   8   6   1     2390.49     2528.63     90.04 o
   9   6   1      910.06      895.16     42.18 o
  10   6   1        4.47       10.43     14.22 o
  -8   7   1      111.94      142.16     32.70 o
  -7   7   1        2.16       24.60     16.63 o
  -6   7   1      351.98      366.57     13.76 o
  -5   7   1      389.03      390.54     13.65 o
  -4   7   1       59.91       68.65      7.46 o
  -3   7   1       12.84       13.82      5.06 o
  -2   7   1      449.16      529.93     13.51 o
  -1   7   1     1808.09     1778.68     50.49 o
   0   7   1      105.24      110.77      5.95 o
   1   7   1      107.39       84.65      5.21 o
   2   7   1      189.44      198.28     12.04 o
   3   7   1      120.23      167.71      7.15 o
   4   7   1      986.05     1126.65     19.64 o
   5   7   1     3862.23     3704.83     53.49 o
   6   7   1       43.61       55.69      3.75 o
   7   7   1       94.07      101.78      6.24 o
   8   7   1     1589.87     1514.78     55.23 o
   9   7   1        2.09       23.69     15.16 o
  -8   8   1       45.87       58.29     32.22 o
  -7   8   1        3.07        3.57     22.04 o
  -6   8   1       11.72        9.35     11.03 o
  -5   8   1        9.96       19.36     10.18 o
  -4   8   1        0.12        2.53      7.91 o
  -3   8   1     1162.22     1106.68     40.48 o
  -2   8   1      343.54      276.25      9.90 o
  -1   8   1       33.44       27.42      5.54 o
   0   8   1        0.78       -0.83      4.56 o
   1   8   1      900.12      846.99     15.66 o
   2   8   1       25.30       20.68      6.24 o
   3   8   1      287.86      242.93     13.73 o
   4   8   1      257.67      255.93     14.83 o
   5   8   1      300.40      247.05     12.26 o
   6   8   1      282.17      315.39      8.57 o
   7   8   1      146.67      117.08      7.71 o
   8   8   1       65.46       59.50      8.34 o
   9   8   1      405.16      363.76     24.88 o
  -7   9   1       60.37       70.13     35.07 o
  -6   9   1       60.70       38.44     12.63 o
  -5   9   1      140.24      164.55     30.07 o
  -4   9   1      349.46      334.32     17.87 o
  -3   9   1        4.51       -6.18     10.05 o
  -2   9   1       58.34       32.63      8.54 o
  -1   9   1      134.54      108.45      9.35 o
   0   9   1      172.66      168.70     10.76 o
   1   9   1      348.91      337.49     12.90 o
   2   9   1      587.45      557.98     16.67 o
   3   9   1       72.71       75.54      8.09 o
   4   9   1       46.91       54.56      7.61 o
   5   9   1      311.07      338.20     12.77 o
   6   9   1      677.52      643.81     16.80 o
   7   9   1      345.21      348.27     11.74 o
   8   9   1       89.25       77.44     14.45 o
   9   9   1       40.97       46.49     19.43 o
  10   9   1      206.28      185.29     13.27 o
  -6  10   1       15.37      -15.16     32.22 o
  -5  10   1       47.74       56.77     17.36 o
  -4  10   1       73.41       87.05     13.48 o
  -3  10   1       24.49       24.03     11.36 o
  -2  10   1       75.51       76.21     12.02 o
  -1  10   1      213.16      224.78     12.68 o
   0  10   1      866.42      820.38     21.34 o
   1  10   1      167.59      157.69     10.50 o
   2  10   1        3.27       -0.51      7.15 o
   3  10   1      506.54      521.57     22.86 o
   4  10   1       71.65       76.39     10.00 o
   5  10   1      135.50      127.43     14.42 o
   6  10   1        9.82        5.35      7.92 o
   7  10   1       17.72       17.38      7.50 o
   8  10   1      106.98      116.90     12.62 o
   9  10   1       77.82       88.97     11.58 o
  10  10   1      214.43      188.60     15.64 o
  11  10   1        0.06        3.79     10.43 o
  -5  11   1       15.33       14.92     17.94 o
  -4  11   1        2.16       21.40     15.85 o
  -3  11   1      156.57      200.46     20.50 o
  -2  11   1      226.85      192.81     19.12 o
  -1  11   1       30.49       24.50     11.98 o
   0  11   1       16.67       41.01      9.67 o
   1  11   1       10.38        9.46      8.40 o
   2  11   1       18.55        6.57      8.29 o
   3  11   1       68.80       54.19      9.01 o
   4  11   1       79.98       75.72     11.36 o
   5  11   1       15.55        6.88     13.57 o
   6  11   1       27.29       43.84      9.76 o
   7  11   1      118.66      143.20     11.43 o
   8  11   1       55.26       61.55     12.85 o
   9  11   1       94.66      115.34     13.96 o
  10  11   1       93.44       93.35     15.64 o
  -4  12   1       22.26       25.10     18.76 o
  -3  12   1      160.60      175.79     47.86 o
  -2  12   1       15.71        8.11     15.33 o
  -1  12   1       24.32       54.67     16.37 o
   0  12   1       37.75       23.98     14.19 o
   1  12   1        4.49        3.90     11.11 o
   2  12   1      224.41      255.33     16.04 o
   3  12   1       37.87       30.89     10.52 o
   4  12   1        7.74        4.79     14.45 o
   5  12   1       15.65       18.63     12.82 o
   6  12   1      171.91      166.74     37.67 o
   7  12   1       11.75        8.06     11.73 o
   8  12   1       17.98       28.91     16.59 o
   9  12   1       15.26       22.75     16.11 o
  -2  13   1       42.04        6.16     29.38 o
  -1  13   1        6.38        3.32     29.38 o
   0  13   1       17.31        9.48     27.01 o
   1  13   1        0.75       10.47     17.53 o
   2  13   1      103.88      101.89     14.05 o
   3  13   1       72.63       92.11     13.47 o
   4  13   1      114.46      111.34     13.42 o
   5  13   1      147.79      138.05     18.01 o
   6  13   1        1.24      -11.48     12.90 o
   7  13   1      127.97      106.45     15.41 o
   8  13   1        0.58        6.63     18.01 o
   0  14   1       39.89        9.48     30.33 o
   1  14   1       25.74       -0.95     28.91 o
   2  14   1       21.40       12.32     27.96 o
   3  14   1        8.17        8.36     17.74 o
   4  14   1       58.97       80.29     19.21 o
   5  14   1       50.27       33.99     17.14 o
   6  14   1        0.32       -1.42     15.41 o
  -6 -13   2        5.87       -9.71     21.56 o
  -5 -13   2       25.98       42.82     16.82 o
  -4 -13   2        1.35       15.40     20.61 o
  -3 -13   2      178.43      149.66     19.90 o
  -2 -13   2       38.09       60.14     17.47 o
  -1 -13   2      204.19      187.18     31.28 o
   0 -13   2       13.27       20.38     27.96 o
   1 -13   2       18.17       37.91     30.33 o
   2 -13   2        2.03       11.37     31.28 o
  -8 -12   2       13.91       40.28     18.01 o
  -7 -12   2       98.63       57.34     18.96 o
  -6 -12   2        0.73        6.46     13.98 o
  -5 -12   2      110.67      145.75     35.54 o
  -4 -12   2       51.48       32.97     14.06 o
  -3 -12   2       74.06       69.49     23.93 o
  -2 -12   2       55.97       71.13     16.66 o
  -1 -12   2        1.27       -4.49     15.37 o
   0 -12   2       22.29       28.50     19.43 o
   1 -12   2        7.96        2.00     22.27 o
   2 -12   2       25.62       49.28     29.38 o
   3 -12   2       18.22      -19.90     27.49 o
   4 -12   2      196.65      201.87     39.33 o
  -9 -11   2       12.99        8.06     14.22 o
  -8 -11   2        1.11        6.16     14.22 o
  -7 -11   2      137.42      144.03     15.33 o
  -6 -11   2       17.52       16.86      9.85 o
  -5 -11   2       17.07       24.29     10.16 o
  -4 -11   2        7.10        3.37      9.82 o
  -3 -11   2       90.38       83.76     18.12 o
  -2 -11   2      234.40      222.64     15.68 o
  -1 -11   2       29.34       27.25     13.74 o
   0 -11   2       50.63       62.88     25.83 o
   1 -11   2      232.71      193.31     19.19 o
   2 -11   2      181.94      182.34     21.32 o
   3 -11   2       47.72       47.81     16.04 o
   4 -11   2      133.02      159.62     19.90 o
   5 -11   2      139.28      114.76     20.34 o
 -10 -10   2       35.15       33.20      9.51 o
  -9 -10   2        3.02       16.59     12.79 o
  -8 -10   2        3.36        6.16     13.27 o
  -7 -10   2      116.35      127.11     10.11 o
  -6 -10   2      161.36      141.73     11.11 o
  -5 -10   2      434.79      384.07     16.10 o
  -4 -10   2       73.24       68.55     10.24 o
  -3 -10   2      982.75      955.62     26.56 o
  -2 -10   2      379.08      397.94     17.97 o
  -1 -10   2      232.81      262.38     15.73 o
   0 -10   2      106.54      119.26     12.79 o
   1 -10   2      274.16      214.80     16.96 o
   2 -10   2      118.44      115.54     12.68 o
   3 -10   2       22.87       25.02     13.41 o
   4 -10   2      310.32      358.81     29.38 o
   5 -10   2        0.32      -11.44     31.75 o
   6 -10   2      190.68      226.25     22.75 o
   7 -10   2       48.43       45.97     37.44 o
 -10  -9   2      153.28      155.78     10.37 o
  -9  -9   2       16.54       29.38     11.37 o
  -8  -9   2        9.64        6.63     11.37 o
  -7  -9   2        9.01       21.26      8.27 o
  -6  -9   2      817.46      854.58     19.88 o
  -5  -9   2      459.65      457.65     15.20 o
  -4  -9   2      165.81      171.79     10.10 o
  -3  -9   2       29.46       18.82      8.36 o
  -2  -9   2        6.18        1.93      8.14 o
  -1  -9   2       99.82      101.26     10.50 o
   0  -9   2      415.10      378.98     28.68 o
   1  -9   2        1.69       -7.42      8.94 o
   2  -9   2       40.09       25.45      8.29 o
   3  -9   2      179.14      183.62     13.80 o
   4  -9   2      141.15      116.79     13.41 o
   5  -9   2       99.55      121.60     20.14 o
   6  -9   2       72.69       64.47     21.32 o
   7  -9   2       52.41       31.75     30.80 o
   8  -9   2        0.21       17.53     33.17 o
 -11  -8   2       19.14       18.53     11.61 o
 -10  -8   2      119.67      103.19      8.36 o
  -9  -8   2      531.29      533.31     24.64 o
  -8  -8   2       50.49       56.28     12.79 o
  -7  -8   2      137.24      152.70     10.18 o
  -6  -8   2       97.76       73.21      6.97 o
  -5  -8   2      231.21      220.99     10.43 o
  -4  -8   2        6.78        1.32      5.50 o
  -3  -8   2      132.09      120.23     12.18 o
  -2  -8   2      215.84      177.37      9.78 o
  -1  -8   2      514.45      513.25     15.50 o
   0  -8   2     1748.08     1781.29     30.40 o
   1  -8   2     1109.40     1036.24     23.18 o
   2  -8   2       49.83       38.09      8.80 o
   3  -8   2     1474.45     1370.15     28.98 o
   4  -8   2       78.28       91.41     11.56 o
   5  -8   2       20.26       21.46     10.63 o
   6  -8   2       26.43       17.17     11.04 o
   7  -8   2       58.79       69.64     38.86 o
   8  -8   2       27.89       77.24     32.22 o
 -11  -7   2      260.79      243.70     11.67 o
 -10  -7   2       84.60       84.99     17.06 o
  -9  -7   2       63.15       54.42      7.01 o
  -8  -7   2      679.65      654.80     70.37 o
  -7  -7   2      876.19      955.64     22.86 o
  -6  -7   2      159.63      150.10      7.23 o
  -5  -7   2      212.90      193.17      7.45 o
  -4  -7   2     2956.45     2855.96     42.56 o
  -3  -7   2      150.72      176.65      8.61 o
  -2  -7   2      786.50      843.41     18.83 o
  -1  -7   2      197.99      171.64      7.84 o
   0  -7   2      737.45      745.21     15.97 o
   1  -7   2       12.73        9.67      6.00 o
   2  -7   2       35.98       36.95      7.21 o
   3  -7   2      503.52      485.24     17.44 o
   4  -7   2      594.37      573.32     21.75 o
   5  -7   2       37.89       42.77     12.87 o
   6  -7   2        9.04        5.69      8.44 o
   7  -7   2      167.10      188.70     14.78 o
   8  -7   2      128.76      124.63     33.17 o
   9  -7   2       11.02       36.96     28.91 o
 -12  -6   2        0.87       -1.09      7.62 o
 -11  -6   2      381.19      328.54     21.32 o
 -10  -6   2       16.80       27.95      6.86 o
  -9  -6   2      515.83      491.62     15.24 o
  -8  -6   2      904.54      887.76     28.52 o
  -7  -6   2     1134.62     1117.41     43.12 o
  -6  -6   2        6.85        9.25      4.37 o
  -5  -6   2       58.98       79.16      4.90 o
  -4  -6   2      176.77      130.02      5.93 o
  -3  -6   2     2731.63     2932.36     43.01 o
  -2  -6   2      363.34      398.70     11.48 o
  -1  -6   2     1145.71     1106.80     19.30 o
   0  -6   2     2167.39     2005.38     35.47 o
   1  -6   2        4.63        3.47      4.90 o
   2  -6   2     1396.92     1390.05     27.16 o
   3  -6   2      961.90      912.33     16.40 o
   4  -6   2      101.68       80.83      6.33 o
   5  -6   2      331.13      329.91     13.33 o
   6  -6   2      454.42      458.09     18.25 o
   7  -6   2       14.88       11.41      9.35 o
   8  -6   2       15.02       14.53     16.28 o
   9  -6   2        0.03        7.28     16.26 o
 -12  -5   2       12.93       13.99     12.79 o
 -11  -5   2      465.92      443.83     17.05 o
 -10  -5   2        4.46       14.41      7.35 o
  -9  -5   2      656.99      633.67     33.65 o
  -8  -5   2        0.31        3.61      4.55 o
  -7  -5   2      121.81      130.27      6.38 o
  -6  -5   2     1251.67     1121.73     23.32 o
  -5  -5   2     2489.80     2716.91     38.78 o
  -4  -5   2      315.20      303.74      7.92 o
  -3  -5   2       14.82        9.62      3.59 o
  -2  -5   2     2379.69     2065.51     34.76 o
  -1  -5   2       66.65       43.89      4.81 o
   0  -5   2     1231.13     1212.70     26.07 o
   1  -5   2      193.89      231.13      7.82 o
   2  -5   2     1487.58     1446.03     21.71 o
   3  -5   2       29.81       14.94      3.82 o
   4  -5   2       21.50       22.17      5.31 o
   5  -5   2       18.57       17.07      5.08 o
   6  -5   2      179.84      154.89      8.60 o
   7  -5   2       67.19       83.94     10.33 o
   8  -5   2       53.05       19.43     23.69 o
   9  -5   2      132.02      107.57     29.38 o
  10  -5   2      199.98      154.49     28.43 o
  11  -5   2        0.57      -23.69     23.69 o
 -12  -4   2       19.88       15.45     10.37 o
 -11  -4   2        7.59      -12.32      8.71 o
 -10  -4   2        2.32       -2.88      9.24 o
  -9  -4   2      378.54      363.72     38.62 o
  -8  -4   2      152.01      132.03      6.65 o
  -7  -4   2      537.00      596.58     15.96 o
  -6  -4   2     1652.03     1528.61     22.28 o
  -5  -4   2     1202.88     1220.40     16.87 o
  -4  -4   2     1968.89     2122.22     27.87 o
  -3  -4   2      684.91      828.03     12.59 o
  -2  -4   2     6780.87     6594.62     90.15 o
  -1  -4   2     4159.65     4497.99     70.08 o
   0  -4   2     2168.76     2238.92     32.89 o
   1  -4   2      461.86      469.38     10.67 o
   2  -4   2     1949.38     2021.45     27.94 o
   3  -4   2     1440.19     1387.31     18.96 o
   4  -4   2     3793.42     3808.43     46.20 o
   5  -4   2      863.60      773.97     14.19 o
   6  -4   2     1051.91     1011.09     17.76 o
   7  -4   2      294.62      299.90     12.02 o
   8  -4   2       49.29       78.82     44.54 o
   9  -4   2      114.21      107.26     39.57 o
  11  -4   2       27.00        3.32     22.75 o
 -12  -3   2        4.24        2.29     11.38 o
 -11  -3   2       23.25       25.99     10.71 o
 -10  -3   2        0.46       -4.14      9.21 o
  -9  -3   2      554.91      564.83     19.60 o
  -8  -3   2      865.66      817.93     23.29 o
  -7  -3   2      258.28      268.81      7.56 o
  -6  -3   2       27.29       38.31      3.03 o
  -5  -3   2     2362.89     2495.56     31.82 o
  -4  -3   2     5746.80     5820.81     71.96 o
  -3  -3   2     2243.39     2361.26     30.31 o
  -2  -3   2     3773.75     3708.00     46.72 o
  -1  -3   2     4632.44     4183.05     48.82 o
   0  -3   2    17894.79    17418.28    233.69 o
   1  -3   2      224.83      208.49      5.06 o
   2  -3   2      740.43      745.95     11.31 o
   3  -3   2     1937.94     2398.26     31.86 o
   4  -3   2     7525.02     7761.27     89.54 o
   5  -3   2       64.93       69.69      4.22 o
   6  -3   2      482.66      484.16     10.56 o
   7  -3   2       16.38       29.86      4.66 o
   8  -3   2       54.28       35.19      9.20 o
   9  -3   2       34.52       45.91     13.09 o
  11  -3   2        7.69       19.43     20.85 o
  12  -3   2       28.83       35.07     23.69 o
 -12  -2   2       40.26       59.04     21.56 o
 -11  -2   2       34.57       22.22     11.38 o
 -10  -2   2      125.51      105.08     11.89 o
  -9  -2   2       98.84       95.17     14.69 o
  -8  -2   2       36.12       44.54      4.83 o
  -7  -2   2      224.07      231.20      6.32 o
  -6  -2   2       80.47       96.34      3.93 o
  -5  -2   2       31.14       24.66      3.82 o
  -4  -2   2     6024.30     5988.76     81.12 o
  -3  -2   2     4718.84     4845.25     64.67 o
  -2  -2   2    10849.08    10937.02    123.53 o
  -1  -2   2     2795.97     3091.91     33.86 o
   0  -2   2    30252.09    27844.77    295.82 o
   1  -2   2    13089.60    13271.07    140.04 o
   2  -2   2     8226.85     7552.98     86.02 o
   3  -2   2     3119.49     3340.58     34.75 o
   4  -2   2     1925.12     2158.26     24.93 o
   5  -2   2      174.95      138.84      4.75 o
   6  -2   2     1647.02     1566.71     22.13 o
   7  -2   2      390.23      414.32     12.76 o
   8  -2   2      274.08      314.00     14.81 o
   9  -2   2      674.12      696.70     22.17 o
  12  -2   2       17.95       12.06     15.79 o
 -12  -1   2      183.53      160.65     23.22 o
 -11  -1   2        2.01       21.19     12.23 o
 -10  -1   2       74.67       68.11     12.01 o
  -9  -1   2      298.77      237.60     14.57 o
  -8  -1   2       40.69       47.88      5.81 o
  -7  -1   2       83.78       88.29      5.18 o
  -6  -1   2      681.71      741.60     13.09 o
  -5  -1   2       38.30       48.27      3.29 o
  -4  -1   2     1141.20     1431.09     19.10 o
  -3  -1   2     1654.40     1779.31     22.96 o
  -2  -1   2    15724.58    15376.90    145.73 o
  -1  -1   2     9295.20     9193.52     87.10 o
   0  -1   2     1823.89     2017.68     19.89 o
   1  -1   2      166.02      109.42      3.27 o
   2  -1   2    11169.30    11127.78    147.99 o
   3  -1   2        2.30        5.72      1.60 o
   4  -1   2      564.66      658.30      8.90 o
   5  -1   2      329.08      433.53      6.81 o
   6  -1   2     2464.62     2325.24     31.30 o
   7  -1   2      944.72      997.22     16.29 o
   8  -1   2      241.69      243.86      8.07 o
   9  -1   2       25.68       24.01      5.88 o
  10  -1   2      102.77       91.46     18.48 o
  11  -1   2       66.99       66.82     20.38 o
  12  -1   2        0.15      -29.14     19.43 o
 -12   0   2       52.52       21.80     20.85 o
 -11   0   2        4.99        6.63     17.53 o
 -10   0   2      542.23      573.96     24.79 o
  -9   0   2        2.89       10.43     10.05 o
  -8   0   2     1223.07     1111.24     22.42 o
  -7   0   2      148.43      154.25      7.89 o
  -6   0   2      142.21      144.97      6.07 o
  -5   0   2     1635.27     1695.20     25.58 o
  -4   0   2       16.22       40.05      3.22 o
  -3   0   2       22.78       21.22      2.47 o
  -2   0   2    13276.41    13773.29    145.70 o
  -1   0   2       49.25       50.16      1.54 o
   0   0   2     3496.00     4028.01     40.63 o
   1   0   2      155.51      159.74      2.90 o
   2   0   2    18486.95    18947.24    179.97 o
   3   0   2        6.10       -0.38      1.25 o
   4   0   2    11648.67    11664.35    156.27 o
   5   0   2      128.36      135.24      4.65 o
   6   0   2      879.40     1020.95     15.23 o
   7   0   2      478.39      492.74      9.62 o
   8   0   2      806.40      846.87     14.47 o
   9   0   2       34.67       38.66      5.97 o
  10   0   2        4.65       17.71      8.22 o
  11   0   2      259.50      283.57     17.75 o
  12   0   2       28.54       45.97     19.43 o
 -11   1   2       44.35       14.69     19.90 o
 -10   1   2        0.07       -9.11     12.01 o
  -9   1   2      356.90      329.66     19.09 o
  -8   1   2     1317.49     1343.00     28.43 o
  -7   1   2      113.33      104.79      6.50 o
  -6   1   2        0.73        3.87      3.37 o
  -5   1   2       38.66       35.32      3.32 o
  -4   1   2     5421.72     5835.94     67.72 o
  -3   1   2       83.24       70.46      2.24 o
  -2   1   2      673.51      639.16      7.51 o
  -1   1   2    15249.64    15283.75    144.75 o
   0   1   2    24090.17    23350.58    230.56 o
   1   1   2      588.61      615.25      6.99 o
   2   1   2      186.94      329.72      3.99 o
   3   1   2      646.28      869.84      9.58 o
   4   1   2    13754.47    13991.98    147.44 o
   5   1   2      834.34      948.67     13.07 o
   6   1   2       45.07       29.43      2.66 o
   7   1   2      571.12      643.73     10.65 o
   8   1   2     2081.89     2052.08     25.81 o
   9   1   2     1102.14     1149.53     18.47 o
  10   1   2       56.77       61.55      7.92 o
  11   1   2        5.01       17.93      8.26 o
  12   1   2        2.80        4.73      9.08 o
  13   1   2       99.96      139.32     21.80 o
 -11   2   2      134.71      136.48     26.06 o
 -10   2   2       21.38       12.32     18.48 o
  -9   2   2       29.14       10.73     15.16 o
  -8   2   2      543.61      594.98     37.21 o
  -7   2   2      314.96      337.62      9.56 o
  -6   2   2      646.45      619.77     17.69 o
  -5   2   2       85.34       73.08      3.39 o
  -4   2   2     1324.88     1274.89     14.17 o
  -3   2   2     3197.13     3147.78     33.10 o
  -2   2   2     2656.23     2488.39     25.12 o
  -1   2   2       26.93       37.97      2.23 o
   0   2   2      354.36      388.29      5.15 o
   1   2   2       67.34       94.75      2.31 o
   2   2   2      860.10     1049.25     11.38 o
   3   2   2     2940.98     3236.20     34.89 o
   4   2   2     5761.82     5830.69     78.66 o
   5   2   2     2321.40     2481.52     38.56 o
   6   2   2     1337.59     1165.93     22.71 o
   7   2   2       45.89       69.97      5.21 o
   8   2   2      105.03       84.54      3.64 o
   9   2   2      441.64      489.42      9.45 o
  10   2   2      803.65      873.11     17.91 o
  11   2   2       18.63        7.01      6.94 o
  12   2   2       28.25        4.48     10.32 o
  13   2   2       97.13      102.20     16.82 o
 -11   3   2       48.78       61.60     24.64 o
 -10   3   2       92.93      100.94     24.17 o
  -9   3   2        3.44        8.53     18.01 o
  -8   3   2      149.68      164.04     13.27 o
  -7   3   2      256.33      210.79     10.92 o
  -6   3   2     1612.65     1591.00     19.84 o
  -5   3   2      569.72      574.60      9.35 o
  -4   3   2       19.11       11.33      2.68 o
  -3   3   2     2793.25     3057.28     32.84 o
  -2   3   2     9371.24     9782.51     98.73 o
  -1   3   2       23.29       21.54      2.07 o
   0   3   2     1020.20      771.10      9.65 o
   1   3   2     6049.93     5726.78     55.12 o
   2   3   2    11635.94    11226.08    106.74 o
   3   3   2       51.18       62.52      2.21 o
   4   3   2      958.86      978.53     13.32 o
   5   3   2       43.67       75.34      2.99 o
   6   3   2     8056.59     8069.89    108.19 o
   7   3   2      101.52      102.02      4.45 o
   8   3   2        1.14        0.02      3.62 o
   9   3   2     2231.57     2197.86     72.03 o
  10   3   2      786.79      745.14     53.10 o
  11   3   2     1000.01     1010.79     40.75 o
  12   3   2        3.17       26.54     14.22 o
  13   3   2       20.75       24.64     15.64 o
 -10   4   2       35.74       25.59     24.17 o
  -9   4   2      158.29      160.17     24.64 o
  -8   4   2      167.49      164.31     18.20 o
  -7   4   2       10.05        0.61      4.89 o
  -6   4   2      208.16      218.31      6.95 o
  -5   4   2     1266.28     1287.20     16.42 o
  -4   4   2       24.95       13.60      3.87 o
  -3   4   2      296.79      274.92      6.68 o
  -2   4   2     4571.78     4287.21     50.97 o
  -1   4   2     2744.23     3098.04     33.17 o
   0   4   2     3866.47     3882.05     40.62 o
   1   4   2      839.18      676.49      9.44 o
   2   4   2     8336.32     8244.71     88.39 o
   3   4   2     1192.21     1375.38     17.74 o
   4   4   2       55.09       28.57      2.61 o
   5   4   2       73.87       56.12      3.32 o
   6   4   2     1744.30     1561.43     29.74 o
   7   4   2     1393.10     1485.62     28.64 o
   8   4   2      322.30      294.18     13.71 o
   9   4   2      599.12      535.39     25.59 o
  10   4   2      687.11      652.23     21.26 o
  11   4   2        9.51       11.37     10.43 o
  12   4   2       96.19      101.88     14.69 o
  13   4   2        9.53       24.17     14.69 o
 -10   5   2        7.13       -4.74     22.75 o
  -9   5   2       55.60       22.27     22.75 o
  -8   5   2      590.28      659.18     50.47 o
  -7   5   2       98.59       86.72      9.01 o
  -6   5   2      210.67      222.26      9.62 o
  -5   5   2       27.13       29.38      5.08 o
  -4   5   2     6526.04     6509.17     77.57 o
  -3   5   2     1295.74     1393.98     19.91 o
  -2   5   2      719.38      680.01     10.87 o
  -1   5   2     2729.56     2914.72     31.81 o
   0   5   2     6120.45     6117.51     71.80 o
   1   5   2        3.52        4.59      2.58 o
   2   5   2      226.25      218.02      5.48 o
   3   5   2     1965.73     2043.16     30.68 o
   4   5   2     2213.85     2156.71     26.73 o
   5   5   2      699.41      670.81     10.31 o
   6   5   2        1.64        4.43      3.15 o
   7   5   2      331.74      346.40     19.90 o
   8   5   2     1670.28     1532.51     29.72 o
   9   5   2       27.68       25.24      7.35 o
  10   5   2      208.71      200.64     11.52 o
  11   5   2       40.53       34.12      9.48 o
  12   5   2        2.34       -3.32      9.95 o
  13   5   2      166.16      155.58     11.22 o
  -9   6   2       11.19      -15.16     23.69 o
  -8   6   2       83.63      108.69     20.61 o
  -7   6   2      156.78      164.67     13.81 o
  -6   6   2      456.88      490.57     14.45 o
  -5   6   2      376.55      347.38     12.02 o
  -4   6   2      488.37      457.83     11.15 o
  -3   6   2       35.40       28.43      5.72 o
  -2   6   2      117.31      146.74      6.45 o
  -1   6   2       84.63       84.59      4.99 o
   0   6   2     3539.51     3379.16     41.75 o
   1   6   2      119.66      138.06      5.16 o
   2   6   2     2055.05     2168.83     27.68 o
   3   6   2      382.45      362.70     11.40 o
   4   6   2     1099.05     1076.40     18.42 o
   5   6   2     1962.45     2159.05     35.76 o
   6   6   2      205.83      176.34      6.19 o
   7   6   2       20.60       24.60      4.12 o
   8   6   2       81.47       53.81      5.73 o
   9   6   2      205.06      196.66     22.27 o
  10   6   2       36.15       36.02     16.11 o
  12   6   2       78.87       80.09      9.95 o
  13   6   2       15.41       25.30      9.00 o
  -8   7   2        1.42        7.58     30.80 o
  -7   7   2        2.65       -5.05     10.96 o
  -6   7   2      450.97      445.18     15.03 o
  -5   7   2      381.74      362.54     13.11 o
  -4   7   2     1171.51     1158.80     23.03 o
  -3   7   2        1.44        5.54      4.86 o
  -2   7   2     4403.88     4610.55     56.87 o
  -1   7   2        2.26        5.54      4.75 o
   0   7   2        1.18        9.92      4.24 o
   1   7   2     1637.40     1490.09     21.04 o
   2   7   2     1501.78     1364.83     19.42 o
   3   7   2       23.30       48.24      5.23 o
   4   7   2      204.32      195.29      7.51 o
   5   7   2     3105.79     3203.89     42.74 o
   6   7   2      157.09      121.91      8.19 o
   7   7   2     1751.10     1775.82     35.75 o
   8   7   2      595.01      569.24     14.81 o
   9   7   2      227.04      188.13     23.69 o
  10   7   2        1.20        5.21     15.64 o
  -8   8   2       17.66       41.23     31.75 o
  -7   8   2      228.73      241.68     38.38 o
  -6   8   2      484.26      473.96     21.19 o
  -5   8   2        3.83        6.25      9.97 o
  -4   8   2        1.36       -4.49      7.74 o
  -3   8   2       18.33       26.33      6.60 o
  -2   8   2      348.97      344.97     17.11 o
  -1   8   2       11.68        7.06      4.20 o
   0   8   2       37.76       47.85      5.67 o
   1   8   2        5.39       -3.80      4.60 o
   2   8   2      490.47      451.63     10.97 o
   3   8   2     1141.81     1158.67     23.90 o
   4   8   2     1266.46     1256.00     22.54 o
   5   8   2       75.85       97.64      6.49 o
   6   8   2      188.68      166.55      7.29 o
   7   8   2      434.45      434.82     11.00 o
   8   8   2      567.30      498.68     14.90 o
   9   8   2       10.33        2.67      5.67 o
  10   8   2        3.08        6.03      6.96 o
  -7   9   2        5.65      -16.11     29.38 o
  -6   9   2        0.14       -1.84     11.39 o
  -5   9   2        2.06        4.89     11.44 o
  -4   9   2        5.87       -7.83     10.47 o
  -3   9   2      130.15      136.01     13.23 o
  -2   9   2       25.45       26.36      8.23 o
  -1   9   2      203.08      147.77     10.62 o
   0   9   2     1587.81     1578.67     28.11 o
   1   9   2       71.56       78.55      7.65 o
   2   9   2       56.75       51.39      6.53 o
   3   9   2      676.85      618.96     13.57 o
   4   9   2      800.27      788.00     17.91 o
   5   9   2       44.73       53.64      6.66 o
   6   9   2      373.04      388.46     12.82 o
   7   9   2      231.47      193.91     16.85 o
   8   9   2        5.19       17.04      7.07 o
   9   9   2      639.62      622.70     22.00 o
  10   9   2        6.22        4.22      6.31 o
  -6  10   2        4.82       -6.63     32.70 o
  -5  10   2      104.44      133.24     19.37 o
  -4  10   2      144.16      118.08     14.66 o
  -3  10   2       39.82       25.36     11.21 o
  -2  10   2       75.01      111.61     12.87 o
  -1  10   2      154.23      167.12     17.72 o
   0  10   2      899.05      897.22     22.48 o
   1  10   2        2.16        7.99      7.50 o
   2  10   2      494.15      478.47     15.56 o
   3  10   2      241.83      230.53     11.25 o
   4  10   2       76.06       72.67     10.07 o
   5  10   2     1163.44     1183.73     32.50 o
   6  10   2      304.99      308.22     12.40 o
   7  10   2       87.21       81.66      7.81 o
   8  10   2        7.31        3.39      7.68 o
   9  10   2      295.33      283.39     17.13 o
  10  10   2       45.39       44.80     26.30 o
  11  10   2       42.06       27.96     10.90 o
  -5  11   2       15.13       12.83     18.15 o
  -4  11   2        1.69      -12.42     16.35 o
  -3  11   2       78.61       74.72     17.26 o
  -2  11   2       21.83       20.43     18.01 o
  -1  11   2       17.95        8.58     11.07 o
   0  11   2      218.94      204.77     13.04 o
   1  11   2      868.80      747.59     21.03 o
   2  11   2      197.26      222.24     12.56 o
   3  11   2       24.91       33.37      8.55 o
   4  11   2      163.00      151.73     10.65 o
   5  11   2      520.76      475.60     19.95 o
   6  11   2      466.66      524.06     20.19 o
   7  11   2       94.46       82.59     15.05 o
   8  11   2      173.98      195.95     28.91 o
   9  11   2      255.80      225.65     31.28 o
  10  11   2       19.89       15.16     14.22 o
  11  11   2       21.54       16.11     13.74 o
  -4  12   2        5.04       18.64     46.44 o
  -3  12   2        0.39        4.24     16.79 o
  -2  12   2       22.71       10.31     15.25 o
  -1  12   2       20.88       24.98     15.58 o
   0  12   2       32.92       43.43     15.25 o
   1  12   2       83.09      108.10     15.85 o
   2  12   2      419.09      454.02     35.17 o
   3  12   2       24.66       14.79     10.33 o
   4  12   2      511.42      515.67     20.98 o
   5  12   2      233.97      226.36     13.97 o
   6  12   2       33.12       14.24     13.02 o
   7  12   2       29.17       43.01     12.23 o
   8  12   2       41.34       38.38     16.59 o
   9  12   2        2.18        8.53     16.11 o
  10  12   2        0.16        0.95     15.64 o
  -2  13   2        0.97        4.26     29.38 o
  -1  13   2        2.43      -27.49     29.38 o
   0  13   2       24.13       62.08     29.85 o
   1  13   2        0.35       -5.51     14.23 o
   2  13   2       17.53       27.20     29.00 o
   3  13   2       13.19       17.08     12.03 o
   4  13   2        0.30        6.20     10.89 o
   5  13   2       15.52       -3.71     10.80 o
   6  13   2      317.66      290.12     19.01 o
   7  13   2       92.99      115.96     15.74 o
   8  13   2       71.99      119.89     21.80 o
   9  13   2       55.05       90.04     20.85 o
   0  14   2       58.26       50.23     32.70 o
   1  14   2        3.89       -7.11     28.43 o
   2  14   2        3.47       -5.21     27.49 o
   3  14   2        0.38      -11.46     17.39 o
   4  14   2        1.58       13.44     17.67 o
   5  14   2        0.90       12.89     16.66 o
   6  14   2        6.61        0.51     15.91 o
   7  14   2        1.68      -12.37     11.26 o
  -5 -13   3        1.51       21.55     15.18 o
  -4 -13   3      125.57      142.14     19.21 o
  -3 -13   3       10.10       27.42     20.85 o
  -2 -13   3       12.46       20.18     17.20 o
  -1 -13   3        4.10       52.60     28.43 o
   0 -13   3        5.88       -9.48     27.01 o
   1 -13   3        1.31       15.64     30.80 o
  -7 -12   3        0.40        9.48     17.53 o
  -6 -12   3      117.00      153.08     16.56 o
  -5 -12   3       20.83       30.43     13.97 o
  -4 -12   3        3.48        2.15     13.73 o
  -3 -12   3      206.35      250.74     43.83 o
  -2 -12   3       20.94       16.96     23.69 o
  -1 -12   3       17.52        1.36     16.11 o
   0 -12   3       22.63       27.01     25.59 o
   1 -12   3       75.90       57.81     27.96 o
   2 -12   3        7.21        0.00     28.43 o
   3 -12   3       68.66      102.36     34.59 o
  -8 -11   3       12.54        0.95     16.59 o
  -7 -11   3       23.00       33.65     17.06 o
  -6 -11   3      166.82      181.63     13.71 o
  -5 -11   3       75.42       81.11     11.98 o
  -4 -11   3      236.57      201.26     14.73 o
  -3 -11   3       21.54       30.23     10.95 o
  -2 -11   3      313.91      337.25     21.90 o
  -1 -11   3      298.78      337.35     22.67 o
   0 -11   3        9.97      -10.78     13.35 o
   1 -11   3       22.01       15.64     24.17 o
   2 -11   3        1.56       -6.13     14.11 o
   3 -11   3       37.92       28.95     15.34 o
   4 -11   3        3.28      -29.18     22.98 o
   5 -11   3       12.37       28.09     17.44 o
  -9 -10   3        3.00       -1.41     10.04 o
  -8 -10   3        0.12       -2.84     13.27 o
  -7 -10   3        0.26       -8.04     10.82 o
  -6 -10   3      263.83      225.73     14.48 o
  -5 -10   3       83.93      109.84     11.48 o
  -4 -10   3      143.02      185.87     13.08 o
  -3 -10   3       80.24       71.54      9.91 o
  -2 -10   3      193.38      203.35     14.32 o
  -1 -10   3      820.26      834.54     46.12 o
   0 -10   3       15.15       14.23     10.42 o
   1 -10   3       19.10       17.75     10.84 o
   2 -10   3       91.27      110.88     15.33 o
   3 -10   3      577.82      641.63     28.46 o
   4 -10   3       23.75       21.71     14.98 o
   5 -10   3       65.09       63.55     17.36 o
   6 -10   3       47.86       44.81     18.01 o
 -10  -9   3       94.89      112.39     10.86 o
  -9  -9   3        9.82        3.92      9.17 o
  -8  -9   3      108.56      115.15     15.16 o
  -7  -9   3       37.97       47.05      7.93 o
  -6  -9   3      169.98      157.02     17.58 o
  -5  -9   3      109.65      114.87     11.89 o
  -4  -9   3      612.66      628.06     17.62 o
  -3  -9   3      391.79      375.19     14.26 o
  -2  -9   3      284.93      222.18     15.54 o
  -1  -9   3     1431.22     1408.94     34.24 o
   0  -9   3      245.78      223.53     14.06 o
   1  -9   3      347.21      411.38     34.73 o
   2  -9   3        9.07       19.44     10.81 o
   3  -9   3      221.68      233.06     17.22 o
   4  -9   3      212.53      161.28     22.41 o
   5  -9   3      180.62      193.01     19.46 o
   6  -9   3       61.26       52.87     27.49 o
   7  -9   3       47.97       32.22     30.80 o
 -10  -8   3        2.92        5.70      8.02 o
  -9  -8   3       10.62        6.05      8.36 o
  -8  -8   3       14.56       20.61      8.16 o
  -7  -8   3      395.90      381.55     11.89 o
  -6  -8   3       91.62       71.30      8.61 o
  -5  -8   3      219.95      225.40     10.27 o
  -4  -8   3      769.11      777.34     16.72 o
  -3  -8   3     2860.62     2936.20     45.12 o
  -2  -8   3      505.72      492.01     14.97 o
  -1  -8   3       56.95       55.98      8.07 o
   0  -8   3      755.01      751.61     18.92 o
   1  -8   3     1087.15     1043.79     27.49 o
   2  -8   3       44.12       51.50      9.87 o
   3  -8   3      424.42      396.42     15.03 o
   4  -8   3      138.06      163.32     13.19 o
   5  -8   3      536.68      587.07     29.28 o
   6  -8   3       73.38       96.60     13.11 o
   7  -8   3        2.99       11.02     14.69 o
   8  -8   3       99.20       98.57     33.17 o
 -11  -7   3       80.51       89.50      9.65 o
 -10  -7   3       27.74       33.32      8.16 o
  -9  -7   3        0.38      -10.80      7.20 o
  -8  -7   3       34.34       38.53      7.87 o
  -7  -7   3       34.64       32.60      7.23 o
  -6  -7   3      335.14      322.24     10.85 o
  -5  -7   3       31.56       27.89      5.33 o
  -4  -7   3      525.01      505.65     17.30 o
  -3  -7   3      129.67      148.70      7.57 o
  -2  -7   3     1223.53     1223.80     22.10 o
  -1  -7   3      568.77      574.93     15.44 o
   0  -7   3      208.83      181.05      8.39 o
   1  -7   3     2179.85     2011.02     37.06 o
   2  -7   3      602.58      571.34     16.70 o
   3  -7   3      136.82      153.53     11.85 o
   4  -7   3       11.32        5.58      7.29 o
   5  -7   3       33.45       28.94      9.91 o
   6  -7   3        1.58      -10.76      9.39 o
   7  -7   3      260.59      258.90     16.57 o
   8  -7   3        4.19       26.54     27.01 o
   9  -7   3       29.95       58.29     32.70 o
 -11  -6   3        9.03       16.15      8.64 o
 -10  -6   3      141.49      139.81     15.88 o
  -9  -6   3       98.29      101.80      8.84 o
  -8  -6   3       16.81       12.20      6.68 o
  -7  -6   3       54.88       43.82      5.54 o
  -6  -6   3       83.14       76.51      5.14 o
  -5  -6   3      753.13      687.86     13.61 o
  -4  -6   3      165.44      187.22      7.26 o
  -3  -6   3        2.22       11.35      4.40 o
  -2  -6   3       76.22      103.73      6.22 o
  -1  -6   3     6532.05     6371.05     99.87 o
   0  -6   3      725.41      743.53     15.20 o
   1  -6   3      195.98      236.26      8.77 o
   2  -6   3      907.24      981.46     21.48 o
   3  -6   3     2108.60     2012.51     47.10 o
   4  -6   3      274.59      246.59      8.99 o
   5  -6   3       59.07       62.64      9.28 o
   6  -6   3      111.98      127.45     19.54 o
   7  -6   3      729.71      741.81     29.23 o
   8  -6   3      173.63      152.59     31.75 o
   9  -6   3       17.53        9.48     27.96 o
 -11  -5   3       13.95       18.75      9.48 o
 -10  -5   3       79.78       85.60      9.65 o
  -9  -5   3      392.37      389.12     15.22 o
  -8  -5   3      134.93      119.88      9.00 o
  -7  -5   3      121.73      122.86     10.36 o
  -6  -5   3      634.07      610.27     10.55 o
  -5  -5   3      842.75      799.64     14.29 o
  -4  -5   3       75.75       72.14      4.89 o
  -3  -5   3      128.12       96.71      7.40 o
  -2  -5   3     1274.38     1180.50     19.82 o
  -1  -5   3     1669.45     1689.38     26.65 o
   0  -5   3      777.61      798.65     15.02 o
   1  -5   3      243.74      265.99      9.04 o
   2  -5   3      126.52      119.28      5.83 o
   3  -5   3     4447.37     4495.68     65.10 o
   4  -5   3      219.53      263.28     13.81 o
   5  -5   3      442.26      444.09     11.63 o
   6  -5   3       44.68       67.60      9.99 o
   7  -5   3      393.17      405.74     25.83 o
   8  -5   3        0.49       -6.63     22.75 o
   9  -5   3      645.53      577.66     46.91 o
 -11  -4   3       14.15        6.61     10.18 o
 -10  -4   3       10.16       30.80     13.74 o
  -9  -4   3       29.14       35.17     16.59 o
  -8  -4   3      840.88      817.97     27.49 o
  -7  -4   3     2877.75     2899.84     72.08 o
  -6  -4   3        1.35        7.43      3.78 o
  -5  -4   3      201.59      217.71      7.10 o
  -4  -4   3      401.02      490.83      9.95 o
  -3  -4   3     1664.75     1531.88     23.43 o
  -2  -4   3      297.74      305.68      7.92 o
  -1  -4   3      722.99      900.79     14.09 o
   0  -4   3      360.23      306.07      7.40 o
   1  -4   3    11135.58    10709.03    132.52 o
   2  -4   3     2766.05     2929.29     41.57 o
   3  -4   3      672.39      595.19     11.58 o
   4  -4   3      374.26      412.86      9.77 o
   5  -4   3     1585.45     1522.99     23.49 o
   6  -4   3       18.88       25.53      5.60 o
   7  -4   3       14.97       21.91      9.19 o
   8  -4   3        0.10       -9.58     11.84 o
   9  -4   3      941.06     1044.44     58.29 o
 -11  -3   3      204.81      196.69     15.24 o
 -10  -3   3      442.34      410.89     19.43 o
  -9  -3   3       59.85       42.05      9.36 o
  -8  -3   3       72.74       85.37     21.80 o
  -7  -3   3      118.47      107.40      4.64 o
  -6  -3   3      300.20      268.85      5.79 o
  -5  -3   3       10.80       14.28      2.22 o
  -4  -3   3       29.28       32.75      2.72 o
  -3  -3   3     2506.59     2407.14     26.96 o
  -2  -3   3      305.33      322.30      6.51 o
  -1  -3   3     2168.29     1984.84     26.33 o
   0  -3   3     1047.17     1099.56     14.82 o
   1  -3   3     2187.78     2316.47     28.57 o
   2  -3   3      566.08      705.56     12.86 o
   3  -3   3      181.07      128.26      7.78 o
   4  -3   3      417.51      410.99      7.69 o
   5  -3   3      756.19      778.31     13.00 o
   6  -3   3      143.13      143.27      6.28 o
   7  -3   3        4.42        6.07      4.65 o
   8  -3   3       83.05       60.72      7.93 o
   9  -3   3      860.21      767.25     30.90 o
  11  -3   3      128.21      118.47     27.96 o
  12  -3   3        0.85        9.00     24.17 o
 -11  -2   3        0.27        2.41     11.86 o
 -10  -2   3      247.57      254.27     16.42 o
  -9  -2   3       79.21       69.58     12.56 o
  -8  -2   3        0.44       -9.95      7.69 o
  -7  -2   3      126.38      134.00      8.89 o
  -6  -2   3      207.51      219.44      7.26 o
  -5  -2   3     7728.09     7755.48    104.85 o
  -4  -2   3      375.68      327.83      5.40 o
  -3  -2   3     1077.48     1196.23     13.40 o
  -2  -2   3      103.20       79.19      2.54 o
  -1  -2   3    13402.76    12741.00    126.94 o
   0  -2   3      360.86      310.75      4.83 o
   1  -2   3      817.82      897.16     11.50 o
   2  -2   3     2535.50     2499.47     26.75 o
   3  -2   3    11117.36    11303.75    138.47 o
   4  -2   3     2636.25     2625.29     29.93 o
   5  -2   3      261.27      224.79      6.02 o
   6  -2   3        9.70        4.77      3.31 o
   7  -2   3     3039.81     3137.18     41.14 o
   8  -2   3      382.70      346.17     13.41 o
   9  -2   3      331.47      338.98     15.91 o
  10  -2   3        0.63       -6.73     11.71 o
  11  -2   3      203.34      270.59     30.33 o
  12  -2   3       11.63       -8.53     22.27 o
 -11  -1   3       46.36       46.67     13.57 o
 -10  -1   3      228.37      239.72     17.09 o
  -9  -1   3      755.47      803.56     27.63 o
  -8  -1   3       13.15        5.36      8.88 o
  -7  -1   3      200.25      197.80      7.49 o
  -6  -1   3      479.86      495.97     10.85 o
  -5  -1   3     5926.30     6160.74    110.96 o
  -4  -1   3     1282.09     1191.23     18.92 o
  -3  -1   3     1738.44     1777.80     20.32 o
  -2  -1   3     1658.87     1566.50     16.94 o
  -1  -1   3    19064.29    19374.84    182.58 o
   0  -1   3      611.87      736.80      8.37 o
   1  -1   3     2047.82     1852.73     19.89 o
   2  -1   3     2647.34     2782.35     30.94 o
   3  -1   3     4806.38     5062.04     51.84 o
   4  -1   3      575.36      483.08      7.07 o
   5  -1   3     2402.88     2179.47     25.09 o
   6  -1   3       88.68       87.90      4.07 o
   7  -1   3      801.94      737.93     14.99 o
   8  -1   3       47.43       45.10      6.07 o
   9  -1   3       19.43       13.80      6.45 o
  10  -1   3        0.15       10.34      8.76 o
  11  -1   3      355.12      313.24     29.38 o
  12  -1   3      156.42      169.65     26.54 o
 -11   0   3        2.22       -2.84     18.48 o
 -10   0   3      109.32      120.58     15.07 o
  -9   0   3       20.09       12.08     11.06 o
  -8   0   3      494.33      415.63     19.60 o
  -7   0   3      175.03      194.83     12.56 o
  -6   0   3      197.12      200.15      7.51 o
  -5   0   3     4417.31     4813.26     69.62 o
  -4   0   3       28.56       26.36      4.10 o
  -3   0   3    10436.33    10460.01    128.83 o
  -2   0   3       30.79       29.63      1.88 o
  -1   0   3     2754.10     2936.65     28.86 o
   0   0   3      106.20      111.95      2.71 o
   1   0   3    12056.10    11351.30    113.22 o
   2   0   3       26.16       18.32      1.51 o
   3   0   3       68.45      141.87      3.29 o
   4   0   3      860.46      898.54     11.20 o
   5   0   3     1397.98     1450.66     20.19 o
   6   0   3      280.51      262.79      7.03 o
   7   0   3       44.70       35.49      4.27 o
   8   0   3      410.55      383.48     10.84 o
   9   0   3     1388.80     1471.99     25.13 o
  10   0   3      331.26      336.04     12.51 o
  11   0   3       10.91       21.41      9.19 o
  12   0   3        5.36        5.69     18.48 o
  13   0   3       33.01       52.13     22.27 o
 -11   1   3        1.05      -27.01     19.90 o
 -10   1   3       40.34        5.21     18.01 o
  -9   1   3       54.06       34.61     12.38 o
  -8   1   3        3.43       -7.00      8.83 o
  -7   1   3      162.21      183.00     12.42 o
  -6   1   3      105.09      104.17      6.56 o
  -5   1   3      254.77      235.13      7.93 o
  -4   1   3     1807.32     1859.40     28.51 o
  -3   1   3     2751.73     2593.82     29.15 o
  -2   1   3     2259.20     2345.19     23.70 o
  -1   1   3     2808.56     2651.68     26.54 o
   0   1   3     1174.89     1160.11     12.99 o
   1   1   3     6347.25     6896.52     73.42 o
   2   1   3     4476.23     4459.28     43.01 o
   3   1   3     2906.12     2703.90     26.55 o
   4   1   3      790.65      977.32     12.00 o
   5   1   3     1188.03     1140.45     17.63 o
   6   1   3      624.98      557.79     10.70 o
   7   1   3      981.93      957.15     14.60 o
   8   1   3      128.75      125.60      5.37 o
   9   1   3      130.09      110.34      5.87 o
  10   1   3      115.75      138.91      8.46 o
  11   1   3        1.71        0.11      8.08 o
  12   1   3       27.20       15.88      9.43 o
  13   1   3      149.41      178.18     23.22 o
 -11   2   3       15.77       31.75     22.75 o
 -10   2   3       14.41       32.70     20.38 o
  -9   2   3      158.32      118.94     21.80 o
  -8   2   3      537.02      528.56     20.64 o
  -7   2   3       90.17      116.44     10.15 o
  -6   2   3     1223.63     1145.96     18.77 o
  -5   2   3       12.99       11.37      2.27 o
  -4   2   3      109.85      120.82      3.50 o
  -3   2   3     2802.50     3141.69     33.32 o
  -2   2   3     1911.22     1997.68     20.83 o
  -1   2   3    18466.82    18859.86    188.09 o
   0   2   3     3409.24     3803.60     37.43 o
   1   2   3    23191.17    23734.50    236.65 o
   2   2   3    12035.88    12100.72    114.67 o
   3   2   3    19703.13    18665.84    186.61 o
   4   2   3     4501.15     5084.25     54.56 o
   5   2   3       83.74       60.53      2.83 o
   6   2   3     1390.51     1457.59     17.96 o
   7   2   3     2383.16     2414.38     31.07 o
   8   2   3      559.07      594.62     10.28 o
   9   2   3       19.60        8.43      3.67 o
  10   2   3     1163.41     1130.96     24.69 o
  11   2   3       61.30       73.50      8.29 o
  12   2   3      281.42      330.89     17.77 o
  13   2   3       15.05       11.37     18.01 o
 -10   3   3        0.43       -0.47     20.85 o
  -9   3   3       28.58       26.06     19.90 o
  -8   3   3        1.79      -13.54     12.79 o
  -7   3   3      164.36      138.33     10.82 o
  -6   3   3        0.83        0.62      2.75 o
  -5   3   3     1110.20     1082.03     14.57 o
  -4   3   3      174.54      233.91      6.01 o
  -3   3   3      135.36      137.24      4.46 o
  -2   3   3     1853.15     1802.86     19.49 o
  -1   3   3      558.41      478.78      8.05 o
   0   3   3     5098.34     5058.46     49.49 o
   1   3   3     4677.95     4249.43     41.61 o
   2   3   3     3059.90     3657.55     34.16 o
   3   3   3    10915.55    11806.71    125.06 o
   4   3   3     7720.48     8383.71     95.05 o
   5   3   3     1093.25      891.41     24.61 o
   6   3   3     2909.31     3372.57     52.24 o
   7   3   3      427.03      379.28     10.69 o
   8   3   3     2605.92     2754.70     38.32 o
   9   3   3     1052.59     1041.28     16.24 o
  10   3   3      139.26      125.79      6.99 o
  11   3   3      142.03      131.03     25.12 o
  12   3   3       22.02       20.38     14.69 o
  13   3   3       16.15       -3.32     15.64 o
 -10   4   3       12.74       -4.26     22.75 o
  -9   4   3       19.32       29.38     22.27 o
  -8   4   3       10.02       32.96     14.80 o
  -7   4   3       42.34       39.28     14.00 o
  -6   4   3      918.36      865.66     14.29 o
  -5   4   3      264.28      287.73     11.84 o
  -4   4   3      375.11      377.80      8.29 o
  -3   4   3     2064.72     1977.19     24.31 o
  -2   4   3      424.71      433.30      8.20 o
  -1   4   3      531.89      570.41      8.77 o
   0   4   3     1619.15     1525.87     24.02 o
   1   4   3     4062.63     4040.65     40.09 o
   2   4   3       36.30       26.58      2.35 o
   3   4   3       13.07       28.47      2.25 o
   4   4   3     7975.29     8943.60    101.74 o
   5   4   3     9649.56     9227.56    113.94 o
   6   4   3       35.90       41.80      2.68 o
   7   4   3      455.49      519.85      8.70 o
   8   4   3     1314.85     1358.04     23.51 o
   9   4   3     2038.44     1900.49     46.89 o
  10   4   3      139.59      142.94     10.96 o
  11   4   3       24.97       36.70     14.22 o
  12   4   3      258.04      201.40     17.53 o
  13   4   3        7.69        5.69     14.69 o
 -10   5   3        4.76       -4.74     24.64 o
  -9   5   3      173.32      162.54     27.96 o
  -8   5   3       65.56       62.68     17.98 o
  -7   5   3       21.77       11.32      9.36 o
  -6   5   3       36.31       42.97      6.39 o
  -5   5   3      324.10      321.85      9.89 o
  -4   5   3      183.99      213.62      7.70 o
  -3   5   3      174.36      149.21      5.80 o
  -2   5   3     1445.49     1654.69     20.05 o
  -1   5   3        1.46        3.88      2.80 o
   0   5   3      902.42      908.38     12.92 o
   1   5   3     4043.58     3851.72     43.27 o
   2   5   3      673.89      792.53     12.10 o
   3   5   3     1260.29     1160.86     15.35 o
   4   5   3     1156.50     1409.44     19.68 o
   5   5   3     6388.25     6532.47    100.67 o
   6   5   3      286.47      258.04      6.76 o
   7   5   3     1023.36      901.23     19.48 o
   8   5   3     2240.05     2213.13     42.40 o
   9   5   3      499.97      447.60     30.00 o
  10   5   3     1638.71     1597.84     41.21 o
  11   5   3        8.37       -5.12     25.35 o
  12   5   3        5.06        5.69     10.90 o
  13   5   3      101.41       74.40     14.22 o
  -9   6   3        4.50       17.53     24.17 o
  -8   6   3       12.29       45.38     18.75 o
  -7   6   3       12.96       13.10     16.38 o
  -6   6   3      450.49      390.25     13.01 o
  -5   6   3      276.23      288.60     11.27 o
  -4   6   3      448.67      403.76     10.68 o
  -3   6   3     1310.90     1268.03     21.07 o
  -2   6   3      785.57      821.95     14.42 o
  -1   6   3     1083.11     1034.86     14.25 o
   0   6   3      135.63      123.59      6.05 o
   1   6   3      453.22      383.48      9.26 o
   2   6   3      817.77      999.03     14.97 o
   3   6   3      675.41      570.38     10.90 o
   4   6   3        4.18        6.37      3.03 o
   5   6   3      885.80      761.64     14.07 o
   6   6   3     2775.63     3027.31     43.39 o
   7   6   3      612.84      482.47     22.80 o
   8   6   3      216.11      209.43      8.83 o
   9   6   3       70.36       86.56      6.16 o
  10   6   3      165.67      149.49      7.42 o
  11   6   3       22.48       20.38      9.00 o
  12   6   3      257.12      260.63     17.53 o
  13   6   3      182.69      157.33     14.69 o
  -8   7   3       13.52      -27.96     30.80 o
  -7   7   3      120.81      138.37     34.12 o
  -6   7   3       61.35       67.43      8.79 o
  -5   7   3      645.28      648.72     17.01 o
  -4   7   3        1.78       -7.98      6.15 o
  -3   7   3      469.19      487.58     11.92 o
  -2   7   3        1.08        1.48      4.77 o
  -1   7   3       21.19       16.96      4.65 o
   0   7   3      122.75      105.80      8.29 o
   1   7   3      838.36      858.52     14.37 o
   2   7   3        9.82        3.80      3.56 o
   3   7   3     3381.10     3253.17     43.78 o
   4   7   3     1801.98     1791.87     23.99 o
   5   7   3      273.75      271.89     10.79 o
   6   7   3      355.38      435.91     11.94 o
   7   7   3     1108.42     1028.91     17.00 o
   8   7   3      289.84      303.98     21.39 o
   9   7   3     2234.92     2124.81     41.87 o
  10   7   3      137.93      107.49      6.82 o
  11   7   3       13.83       -6.63      7.58 o
  12   7   3      307.84      266.80     16.11 o
  -8   8   3       48.37       35.07     34.59 o
  -7   8   3       39.55       25.12     29.85 o
  -6   8   3      114.92      113.08     13.58 o
  -5   8   3       42.59       27.14     11.03 o
  -4   8   3       54.43       38.41      7.86 o
  -3   8   3       72.21      104.45      8.98 o
  -2   8   3      167.63      177.12      8.77 o
  -1   8   3      154.88      120.20      8.06 o
   0   8   3      441.60      444.74     11.07 o
   1   8   3      478.45      527.58     17.46 o
   2   8   3      435.69      446.68     11.10 o
   3   8   3        4.14        1.64      4.51 o
   4   8   3      536.71      593.19     12.48 o
   5   8   3      125.97      131.62      8.04 o
   6   8   3       55.29       38.83      5.30 o
   7   8   3      382.13      338.44      9.50 o
   8   8   3     1497.43     1529.99     33.16 o
   9   8   3       34.55       37.50      6.89 o
  10   8   3       13.30       23.18      6.19 o
  11   8   3        2.07       10.66      6.03 o
  -7   9   3        9.04       38.86     34.59 o
  -6   9   3        5.36       -5.57     18.48 o
  -5   9   3        1.00       -0.83     11.14 o
  -4   9   3        2.75       -0.26     10.75 o
  -3   9   3      186.06      224.44     15.21 o
  -2   9   3      271.32      226.73     12.57 o
  -1   9   3      199.72      237.10     14.98 o
   0   9   3       12.01        1.15      6.28 o
   1   9   3       68.42       59.50      5.99 o
   2   9   3      157.45      138.30      7.58 o
   3   9   3      225.17      236.36      9.01 o
   4   9   3      433.75      383.76     10.83 o
   5   9   3        9.41       13.22      5.00 o
   6   9   3      973.29      953.55     24.56 o
   7   9   3      258.06      264.08     10.47 o
   8   9   3       10.65        2.95      9.97 o
   9   9   3      255.02      222.00     12.57 o
  10   9   3      136.90      139.08     16.59 o
  11   9   3      226.93      205.61     21.32 o
  -6  10   3        0.03        9.00     33.65 o
  -5  10   3      162.00      186.32     17.41 o
  -4  10   3        0.02        4.21     11.52 o
  -3  10   3       50.58       57.82     12.68 o
  -2  10   3      162.25      115.74     13.28 o
  -1  10   3        7.47       18.23      9.20 o
   0  10   3        6.88       -2.35      8.02 o
   1  10   3       99.67       92.30      9.65 o
   2  10   3     1038.70     1023.68     24.21 o
   3  10   3       14.92       32.33      7.11 o
   4  10   3      501.50      550.08     14.97 o
   5  10   3      180.66      176.27      8.96 o
   6  10   3       36.94       38.44      7.62 o
   7  10   3       39.59       36.47      7.75 o
   8  10   3       18.21       23.52      6.55 o
   9  10   3        0.60       -7.78      8.36 o
  10  10   3       43.24       19.36      8.41 o
  11  10   3        1.14        2.50      7.87 o
  -5  11   3       12.88       44.50     18.58 o
  -4  11   3       11.13       14.89     32.22 o
  -3  11   3        1.40       20.74     16.07 o
  -2  11   3        3.87       -6.56     19.67 o
  -1  11   3      369.66      436.76     20.74 o
   0  11   3      247.03      241.33     14.07 o
   1  11   3      370.15      400.71     27.36 o
   2  11   3       29.62       48.42      9.18 o
   3  11   3       23.35       43.71      9.01 o
   4  11   3      555.62      556.97     17.80 o
   5  11   3      888.43      929.65     20.35 o
   6  11   3      247.53      200.27     11.50 o
   7  11   3      164.32      151.36     11.97 o
   8  11   3      366.19      387.92     14.28 o
   9  11   3       45.20       65.01     10.63 o
  10  11   3        3.44       -5.84      9.88 o
  11  11   3        2.28       -6.63     13.27 o
  -4  12   3        0.35       14.03     17.62 o
  -3  12   3       10.98       33.00     16.99 o
  -2  12   3       21.70       42.80     17.26 o
  -1  12   3       44.15       64.72     50.23 o
   0  12   3      116.43      119.62     18.30 o
   1  12   3      241.69      287.92     17.38 o
   2  12   3       44.66       37.74     11.76 o
   3  12   3       42.54       10.51     12.27 o
   4  12   3      591.20      632.26     22.50 o
   5  12   3        7.38       -5.01      9.41 o
   6  12   3        0.26       -5.77      9.21 o
   7  12   3       17.24       17.70     15.68 o
   8  12   3       24.53       21.12     11.04 o
   9  12   3        7.52       35.54     17.53 o
  10  12   3       14.05       18.96     17.53 o
  -2  13   3       18.76       45.49     34.12 o
  -1  13   3        4.22      -41.94     27.96 o
   0  13   3      194.58       90.99     32.22 o
   1  13   3       69.95       90.99     20.38 o
   2  13   3       94.53      115.05     14.07 o
   3  13   3       26.65       47.82     12.72 o
   4  13   3       55.66       58.46     12.55 o
   5  13   3       96.79      127.31     13.76 o
   6  13   3      204.18      214.87     19.74 o
   7  13   3      231.57      282.78     15.68 o
   8  13   3        2.52       11.61     12.06 o
   9  13   3      129.20      150.69     23.69 o
   0  14   3        3.55      -34.12     28.91 o
   1  14   3       42.36       60.18     29.85 o
   2  14   3        3.20       51.65     29.85 o
   3  14   3      126.53      135.90     21.66 o
   4  14   3        2.39        2.41     16.74 o
   5  14   3       23.58       25.65     17.47 o
   6  14   3       45.01       53.13     13.32 o
   7  14   3       20.67       29.51     12.26 o
  -3 -13   4        1.96       15.14     17.00 o
  -2 -13   4        4.53        1.78     17.81 o
  -1 -13   4        0.86      -27.96     26.06 o
   0 -13   4       10.45       31.28     29.38 o
  -6 -12   4        4.84        8.05     13.90 o
  -5 -12   4        1.97       -8.43     13.97 o
  -4 -12   4       16.58       27.34     15.03 o
  -3 -12   4      170.14      158.51     18.82 o
  -2 -12   4        8.92       -5.74     15.45 o
  -1 -12   4      101.60      102.74     28.20 o
   0 -12   4        2.62       -6.63     24.64 o
   1 -12   4       42.86       38.86     28.91 o
   2 -12   4        3.43       20.85     29.38 o
   3 -12   4       10.95       -0.95     29.38 o
  -7 -11   4        5.12       18.48     17.53 o
  -6 -11   4        9.66      -15.47     10.32 o
  -5 -11   4       50.68       63.30     12.18 o
  -4 -11   4       51.89       58.65     14.84 o
  -3 -11   4        2.98       25.24     14.45 o
  -2 -11   4       17.39       10.56     20.61 o
  -1 -11   4       25.84       38.17     12.39 o
   0 -11   4       28.13       48.40     31.51 o
   1 -11   4      134.21      136.00     29.85 o
   2 -11   4       63.89       47.65     15.71 o
   3 -11   4       94.74       70.09     16.83 o
   4 -11   4       77.69       97.21     20.14 o
   5 -11   4       43.79       29.38     31.75 o
  -8 -10   4       22.97       47.46     12.56 o
  -7 -10   4      179.85      209.46     21.80 o
  -6 -10   4        1.83       11.10      9.48 o
  -5 -10   4       28.53        1.71      9.91 o
  -4 -10   4      100.32      108.94     12.04 o
  -3 -10   4        2.21       -0.91      9.95 o
  -2 -10   4        5.98       20.19      9.47 o
  -1 -10   4      329.98      270.02     14.45 o
   0 -10   4       23.29        6.76     10.50 o
   1 -10   4      351.20      358.53     23.82 o
   2 -10   4      130.25      167.75     30.33 o
   3 -10   4      201.36      177.20     35.07 o
   4 -10   4        3.42       -5.09     14.35 o
   5 -10   4        0.86       14.89     22.27 o
   6 -10   4        6.97       15.35     17.29 o
  -9  -9   4        2.01       -4.53     14.45 o
  -8  -9   4      130.85      147.38     38.62 o
  -7  -9   4      485.03      495.17     28.20 o
  -6  -9   4       30.94       33.62      8.93 o
  -5  -9   4      150.33       92.33     10.37 o
  -4  -9   4      157.76      146.25     13.14 o
  -3  -9   4        8.60        6.83      8.89 o
  -2  -9   4     2183.80     2230.40     41.96 o
  -1  -9   4        1.42        2.77      8.28 o
   0  -9   4      193.97      217.48     14.18 o
   1  -9   4       13.82      -10.91     11.50 o
   2  -9   4      264.90      314.91     17.63 o
   3  -9   4      236.92      235.77     17.48 o
   4  -9   4       31.91       18.00     13.05 o
   5  -9   4        1.85      -20.55     21.32 o
   6  -9   4      131.95      123.77     28.20 o
   7  -9   4       45.48       39.81     30.80 o
 -10  -8   4        0.20       -8.54      9.17 o
  -9  -8   4       26.81       26.03      9.85 o
  -8  -8   4        5.85        7.23     10.90 o
  -7  -8   4      198.70      169.28      9.59 o
  -6  -8   4        7.80       12.92      6.66 o
  -5  -8   4     1047.87     1104.81     23.67 o
  -4  -8   4      270.30      212.67      9.75 o
  -3  -8   4       26.43       52.28      7.09 o
  -2  -8   4      196.92      206.32      9.08 o
  -1  -8   4       12.47        8.08      7.58 o
   0  -8   4      617.34      519.09     18.72 o
   1  -8   4        3.06        2.72      9.86 o
   2  -8   4      496.98      532.11     34.72 o
   3  -8   4       14.46        7.66      9.97 o
   4  -8   4       38.31       55.74     14.48 o
   5  -8   4      140.27      151.36     13.49 o
   6  -8   4        3.46       -0.28     13.41 o
   7  -8   4       19.76       15.83     14.98 o
   8  -8   4        0.71       -8.53     28.43 o
 -10  -7   4       35.10       20.88      9.36 o
  -9  -7   4      374.43      413.02     29.62 o
  -8  -7   4       43.03       44.66      9.17 o
  -7  -7   4      161.29      154.01     12.29 o
  -6  -7   4        2.45       -7.00      5.71 o
  -5  -7   4      626.70      685.19     20.70 o
  -4  -7   4      213.31      196.07     10.51 o
  -3  -7   4       10.44       -0.22      4.73 o
  -2  -7   4      599.32      511.97     12.11 o
  -1  -7   4      432.02      434.39     11.41 o
   0  -7   4     4456.99     4530.21     66.58 o
   1  -7   4      289.77      237.72     11.28 o
   2  -7   4      279.11      325.81     16.59 o
   3  -7   4       12.43      -15.68     10.46 o
   4  -7   4      972.85      974.45     26.53 o
   5  -7   4      602.33      590.35     21.33 o
   6  -7   4      130.32      116.63     12.80 o
   7  -7   4       21.03       -2.61     13.74 o
   8  -7   4      166.63      134.58     33.65 o
   9  -7   4      124.96      196.19     39.81 o
 -11  -6   4        1.45        2.81      9.65 o
 -10  -6   4        5.77        2.24      8.84 o
  -9  -6   4        6.97       10.98      8.50 o
  -8  -6   4      162.14      179.53     11.38 o
  -7  -6   4       50.37       52.95      6.93 o
  -6  -6   4       20.51       13.68      5.17 o
  -5  -6   4     1921.82     1949.17     27.36 o
  -4  -6   4     1954.62     2089.29     29.27 o
  -3  -6   4      763.25      788.09     16.07 o
  -2  -6   4        0.56        6.16      4.20 o
  -1  -6   4      296.56      316.31      9.19 o
   0  -6   4     1267.92     1336.59     21.32 o
   1  -6   4      291.15      303.47     11.94 o
   2  -6   4       88.49       75.20      7.67 o
   3  -6   4       64.74       65.95      7.73 o
   4  -6   4     2225.24     2121.52     45.74 o
   5  -6   4      896.94      883.68     24.70 o
   6  -6   4       13.28        2.68      8.87 o
   7  -6   4      122.57      111.74     14.49 o
   8  -6   4       61.33       70.13     28.43 o
   9  -6   4        5.32       29.38     29.38 o
 -11  -5   4        7.17       13.12     10.32 o
 -10  -5   4        0.59       -0.53      8.88 o
  -9  -5   4      612.52      591.70     39.57 o
  -8  -5   4        1.32       -3.22      7.49 o
  -7  -5   4      550.29      567.53     19.39 o
  -6  -5   4       14.62       16.36      3.55 o
  -5  -5   4      103.05      106.42      4.68 o
  -4  -5   4       18.95        8.58      3.71 o
  -3  -5   4      324.54      325.91      8.27 o
  -2  -5   4      301.68      260.60     11.62 o
  -1  -5   4      499.72      529.07     10.97 o
   0  -5   4      707.06      566.95     13.03 o
   1  -5   4      655.26      716.48     16.08 o
   2  -5   4     5165.34     5249.13     83.82 o
   3  -5   4      277.49      325.21     11.69 o
   4  -5   4      319.06      314.12     14.07 o
   5  -5   4        1.47        5.71      5.26 o
   6  -5   4      684.30      686.93     46.44 o
   7  -5   4       47.71       40.55     11.46 o
   8  -5   4        4.42        7.58     21.32 o
   9  -5   4       34.55       37.44     27.49 o
  11  -5   4      118.81       88.62     30.80 o
 -11  -4   4        3.42        6.72     11.00 o
 -10  -4   4       99.33      120.89     12.54 o
  -9  -4   4      337.87      319.47     16.38 o
  -8  -4   4       32.07       29.71      8.20 o
  -7  -4   4       24.98       30.64      5.02 o
  -6  -4   4      178.12      200.76      5.88 o
  -5  -4   4      175.19      187.70      5.40 o
  -4  -4   4     1093.84     1130.09     18.68 o
  -3  -4   4      141.91      121.95      4.83 o
  -2  -4   4     8834.87     8791.29    108.89 o
  -1  -4   4     1752.16     1906.06     26.42 o
   0  -4   4      693.22      723.62     12.71 o
   1  -4   4     3109.24     3647.05     47.90 o
   2  -4   4     8779.04     8825.63    102.38 o
   3  -4   4      857.41      973.81     16.45 o
   4  -4   4       81.90       79.35      7.05 o
   5  -4   4        2.38        2.83      4.95 o
   6  -4   4     1206.34     1230.92     22.51 o
   7  -4   4      957.71      972.23     26.01 o
   8  -4   4       96.81      116.10     25.12 o
   9  -4   4        2.06       -9.95     20.38 o
  10  -4   4      143.28      158.75     28.91 o
  11  -4   4       97.36      103.78     28.91 o
 -11  -3   4       21.18       19.18     12.56 o
 -10  -3   4        0.54      -15.99     10.66 o
  -9  -3   4       39.66       21.96     10.04 o
  -8  -3   4       17.89        7.58      8.38 o
  -7  -3   4     1755.43     1740.91     43.39 o
  -6  -3   4      505.56      545.67     14.57 o
  -5  -3   4     1445.01     1535.35     18.35 o
  -4  -3   4     1213.38     1162.61     14.52 o
  -3  -3   4     2364.13     2742.81     30.92 o
  -2  -3   4     2239.87     2242.83     25.87 o
  -1  -3   4      697.32      640.45     10.17 o
   0  -3   4      475.66      618.88     10.75 o
   1  -3   4      107.33      185.63      5.41 o
   2  -3   4     4428.02     4600.89     50.91 o
   3  -3   4        4.56        5.82      2.86 o
   4  -3   4     2274.22     2097.74     47.81 o
   5  -3   4      604.12      622.42     14.03 o
   6  -3   4      865.22      859.92     16.67 o
   7  -3   4      531.31      536.71     18.79 o
   8  -3   4     1090.83     1124.15     41.27 o
   9  -3   4        1.35       20.81     16.82 o
  10  -3   4       32.06       57.34     22.75 o
  11  -3   4       45.28       44.54     24.64 o
  12  -3   4        3.65      -11.85     26.06 o
 -11  -2   4      102.67       74.67     18.24 o
 -10  -2   4        1.02       19.54     11.56 o
  -9  -2   4        2.28      -11.80     10.37 o
  -8  -2   4     1148.72     1133.39     80.80 o
  -7  -2   4      303.36      289.39     10.47 o
  -6  -2   4      918.15      903.99     20.45 o
  -5  -2   4      494.91      519.35     16.77 o
  -4  -2   4     1259.84     1295.13     16.96 o
  -3  -2   4        1.80        5.01      2.47 o
  -2  -2   4     3159.08     3505.43     38.71 o
  -1  -2   4      276.59      365.97      6.32 o
   0  -2   4     5933.08     5676.28     54.96 o
   1  -2   4      909.27     1044.28     12.03 o
   2  -2   4      696.74      639.45     10.14 o
   3  -2   4     5773.13     6223.11     77.96 o
   4  -2   4     6506.52     6380.23     74.30 o
   5  -2   4      152.68      158.48      5.35 o
   6  -2   4      207.09      182.71      5.66 o
   7  -2   4      183.71      196.03      6.48 o
   8  -2   4      616.17      633.55     17.24 o
   9  -2   4       74.62      102.51     11.15 o
  10  -2   4       72.84       58.29     20.38 o
  11  -2   4        0.15      -12.79     21.32 o
  12  -2   4       12.64       36.02     24.17 o
 -11  -1   4      162.90      166.33     24.64 o
 -10  -1   4       12.32       17.72     12.56 o
  -9  -1   4        2.02       -0.16     12.56 o
  -8  -1   4       17.54        6.89     12.79 o
  -7  -1   4      241.28      210.89      9.85 o
  -6  -1   4       33.28       34.48      4.88 o
  -5  -1   4        2.75        3.92      3.73 o
  -4  -1   4      721.82      726.97     13.33 o
  -3  -1   4     1426.48     1511.33     19.29 o
  -2  -1   4      510.26      383.40      5.79 o
  -1  -1   4     2220.07     2421.81     23.28 o
   0  -1   4       38.17       29.26      2.01 o
   1  -1   4        3.71        1.19      1.70 o
   2  -1   4     2718.17     2625.68     26.60 o
   3  -1   4      341.55      317.70      7.51 o
   4  -1   4     1651.09     1859.06     22.21 o
   5  -1   4      114.82      114.12      3.90 o
   6  -1   4     1065.53      970.04     13.36 o
   7  -1   4      145.35      151.19      5.50 o
   8  -1   4     1892.13     1828.74     45.77 o
   9  -1   4     1228.42     1235.71     27.12 o
  10  -1   4      649.23      675.62     18.92 o
  11  -1   4      109.64      109.87     14.77 o
  12  -1   4       59.09       79.14     23.69 o
 -11   0   4        4.93      -18.01     19.90 o
 -10   0   4       93.58      110.41     21.80 o
  -9   0   4      162.89      161.34     15.56 o
  -8   0   4       10.22        9.48     10.90 o
  -7   0   4        2.64        4.77      6.06 o
  -6   0   4     6108.10     6251.69     87.34 o
  -5   0   4        3.62       -2.05      4.13 o
  -4   0   4     1868.64     1908.98     28.98 o
  -3   0   4      522.55      528.11      7.52 o
  -2   0   4     3195.82     3093.64     34.44 o
  -1   0   4       12.13        9.35      1.78 o
   0   0   4     5432.87     6647.64     67.27 o
   1   0   4       18.14       27.11      1.83 o
   2   0   4     3999.15     3891.38     40.32 o
   3   0   4      553.12      543.91      7.17 o
   4   0   4      308.18      243.56      5.38 o
   5   0   4        1.43        1.56      2.10 o
   6   0   4     7293.06     7314.61    100.21 o
   7   0   4      696.13      656.51     12.60 o
   8   0   4       41.42       29.19      5.08 o
   9   0   4      110.42      114.84      7.71 o
  10   0   4      256.16      278.13     11.90 o
  11   0   4      160.51      203.67     12.97 o
  12   0   4        0.95        0.40     14.22 o
  13   0   4       87.01      119.89     23.69 o
 -11   1   4      221.85      234.57     30.33 o
 -10   1   4      392.54      352.09     31.75 o
  -9   1   4       46.09       43.83     13.40 o
  -8   1   4       35.17       26.63     19.67 o
  -7   1   4      196.96      178.18      9.92 o
  -6   1   4     1075.93     1122.72     20.87 o
  -5   1   4      626.99      575.98     13.26 o
  -4   1   4      110.65       89.61      4.42 o
  -3   1   4      251.09      313.35      5.91 o
  -2   1   4     5247.82     5913.39     63.96 o
  -1   1   4     3223.18     3283.38     32.72 o
   0   1   4       75.15       39.43      2.23 o
   1   1   4        2.00       17.47      1.81 o
   2   1   4      857.18     1075.27     12.45 o
   3   1   4      267.38      268.84      4.59 o
   4   1   4     3085.56     2734.60     30.50 o
   5   1   4      435.52      323.44      7.11 o
   6   1   4     1314.65     1415.00     22.21 o
   7   1   4      853.09      827.22     15.24 o
   8   1   4      761.15      735.01     14.68 o
   9   1   4      170.02      159.91      8.07 o
  10   1   4      527.80      505.44     21.68 o
  11   1   4      479.68      470.78     17.07 o
  12   1   4      431.16      507.47     23.20 o
  13   1   4       34.69       16.11     18.01 o
 -10   2   4       19.39       16.59     21.32 o
  -9   2   4        9.72       -7.58     18.48 o
  -8   2   4        3.99       -7.11     11.73 o
  -7   2   4      522.74      509.04     16.24 o
  -6   2   4        0.95        6.65      6.48 o
  -5   2   4      190.09      207.77      6.43 o
  -4   2   4     9843.60     9910.98    113.67 o
  -3   2   4      288.28      313.28      6.54 o
  -2   2   4     2567.03     2611.09     30.01 o
  -1   2   4     1524.14     1509.72     18.37 o
   0   2   4     9165.43     8828.82     84.62 o
   1   2   4       79.03       64.65      3.50 o
   2   2   4      873.18      745.20      8.84 o
   3   2   4      608.28      695.84      8.27 o
   4   2   4     1660.88     1570.60     19.69 o
   5   2   4       29.30       48.05      3.25 o
   6   2   4       80.54      103.97      4.24 o
   7   2   4      520.57      524.57     15.35 o
   8   2   4     2918.77     3036.67     43.54 o
   9   2   4      234.82      261.06      9.41 o
  10   2   4       65.11       58.77      7.71 o
  11   2   4        2.97        1.10      7.55 o
  12   2   4       84.80       93.15     10.14 o
  13   2   4        2.60        3.79     15.64 o
 -10   3   4        0.40      -31.99     21.32 o
  -9   3   4      104.25       72.03     23.69 o
  -8   3   4      399.08      440.71     34.12 o
  -7   3   4      266.71      296.76     16.30 o
  -6   3   4       49.69       55.10      4.85 o
  -5   3   4        2.87        1.65      3.63 o
  -4   3   4     1463.24     1451.25     18.73 o
  -3   3   4      487.58      508.55      9.09 o
  -2   3   4     1656.27     1494.29     18.80 o
  -1   3   4     2017.32     2237.06     28.06 o
   0   3   4    11809.45    12558.65    119.90 o
   1   3   4     6783.34     6723.46     65.04 o
   2   3   4      668.45      515.40     11.07 o
   3   3   4     1817.28     1619.44     17.84 o
   4   3   4     1373.05     1566.36     19.64 o
   5   3   4      698.89      707.35     11.08 o
   6   3   4      516.29      412.79      7.78 o
   7   3   4      424.28      379.89      7.76 o
   8   3   4      145.94      152.32      9.03 o
   9   3   4      232.08      227.14      9.44 o
  10   3   4        7.17       10.62      5.97 o
  11   3   4      113.10      114.37      8.35 o
  12   3   4        6.18       26.53     10.04 o
  13   3   4      213.37      206.61     22.27 o
 -10   4   4      103.99      156.38     30.33 o
  -9   4   4       33.66       22.27     22.75 o
  -8   4   4        3.91        3.78     15.18 o
  -7   4   4       10.09        2.58     13.32 o
  -6   4   4      476.49      506.61     10.45 o
  -5   4   4     1468.89     1458.79     22.67 o
  -4   4   4      554.31      551.22     10.22 o
  -3   4   4      209.77      206.61      6.25 o
  -2   4   4     3807.25     4019.94     48.56 o
  -1   4   4      109.03      125.78      4.44 o
   0   4   4      703.40      775.97     10.77 o
   1   4   4     2332.88     2402.71     29.77 o
   2   4   4     5957.27     6154.44     66.81 o
   3   4   4     3076.30     3169.79     33.36 o
   4   4   4     1618.06     1670.01     21.30 o
   5   4   4      172.66      197.17      7.13 o
   6   4   4     2133.68     2102.24     27.61 o
   7   4   4      690.68      672.55     11.68 o
   8   4   4       81.59       87.11      3.96 o
   9   4   4      183.36      214.88      7.01 o
  10   4   4      116.93      119.34     16.59 o
  11   4   4      836.65      850.34     43.63 o
  12   4   4        3.20        9.95     13.74 o
  13   4   4       27.78       11.37     15.64 o
  -9   5   4       23.80       44.07     26.06 o
  -8   5   4       67.69       51.58     17.95 o
  -7   5   4        0.41      -20.83     13.89 o
  -6   5   4     1005.27      991.26     19.86 o
  -5   5   4      427.85      431.45     11.71 o
  -4   5   4       11.13        3.85      4.50 o
  -3   5   4      806.60      777.36     13.93 o
  -2   5   4     3804.86     3847.91     47.30 o
  -1   5   4      803.77      938.61     13.13 o
   0   5   4      779.47      582.74     10.41 o
   1   5   4     1220.38     1152.60     14.58 o
   2   5   4      396.70      437.66      7.95 o
   3   5   4     1334.27     1352.37     18.32 o
   4   5   4     1577.07     1563.32     22.06 o
   5   5   4      113.11      112.10      4.45 o
   6   5   4      767.44      849.35     13.05 o
   7   5   4     2940.02     3073.46     40.10 o
   8   5   4      320.41      292.52      7.88 o
   9   5   4      432.20      437.65     13.42 o
  10   5   4        4.69        8.50      7.80 o
  11   5   4       15.01        6.82      9.11 o
  12   5   4       89.98       74.40     13.74 o
  13   5   4        4.54        2.84     13.74 o
  -8   6   4      158.23      140.56     22.39 o
  -7   6   4      179.62      192.85     21.85 o
  -6   6   4       57.92       40.06      8.70 o
  -5   6   4      390.20      408.55     13.14 o
  -4   6   4      570.91      623.35     15.62 o
  -3   6   4       53.25       51.39      5.60 o
  -2   6   4      175.61      163.65      6.93 o
  -1   6   4      198.52      237.95      7.48 o
   0   6   4     1163.25     1115.20     19.02 o
   1   6   4        3.24        5.00      3.25 o
   2   6   4       64.77       78.24      5.11 o
   3   6   4     4946.14     5112.05     57.08 o
   4   6   4     4935.24     4835.26     62.11 o
   5   6   4      160.75      171.48      5.91 o
   6   6   4     1043.33      999.76     15.28 o
   7   6   4      131.78      139.44      5.32 o
   8   6   4       75.64       62.79      4.05 o
   9   6   4     1083.11     1050.59     23.66 o
  10   6   4       39.27       39.04      6.53 o
  11   6   4       62.76       49.69      9.61 o
  12   6   4       24.44        4.74     10.90 o
  13   6   4      220.62      206.61     17.53 o
  -8   7   4       25.63        1.90     28.91 o
  -7   7   4       42.04       54.02     30.80 o
  -6   7   4       23.22       15.55     11.11 o
  -5   7   4       10.55       15.79      7.53 o
  -4   7   4      105.75       98.90      8.57 o
  -3   7   4       69.08       75.78      7.72 o
  -2   7   4        5.35        5.67      5.11 o
  -1   7   4        8.46       -4.89      4.44 o
   0   7   4     2817.91     2694.96     40.55 o
   1   7   4      141.57      182.05      7.14 o
   2   7   4      616.31      661.95     12.35 o
   3   7   4       27.74       36.05      4.40 o
   4   7   4       78.79       60.91      4.97 o
   5   7   4      367.64      361.23      8.98 o
   6   7   4      562.71      564.65     10.92 o
   7   7   4      720.63      683.32     27.87 o
   8   7   4       30.65       42.99      7.14 o
   9   7   4     1396.82     1351.14     29.49 o
  10   7   4      121.01      112.38      9.14 o
  11   7   4       38.05       52.34      7.25 o
  12   7   4        0.39       -5.21      9.95 o
  13   7   4       55.51       68.24     12.32 o
  -7   8   4       25.75        4.74     32.22 o
  -6   8   4       24.98       11.85     30.33 o
  -5   8   4      117.81      113.78     10.97 o
  -4   8   4       17.68        8.46      8.41 o
  -3   8   4      115.67      116.31      9.17 o
  -2   8   4      825.98      838.55     17.59 o
  -1   8   4       68.20       75.05      6.45 o
   0   8   4      270.92      256.49      8.81 o
   1   8   4      522.20      514.12     11.82 o
   2   8   4      918.07      863.84     15.24 o
   3   8   4       24.62       23.35      5.23 o
   4   8   4        3.85        5.83      4.37 o
   5   8   4     2191.91     2230.78     31.75 o
   6   8   4     1836.04     1732.77     25.44 o
   7   8   4     2188.39     2267.76     47.18 o
   8   8   4      682.57      659.71     19.17 o
   9   8   4      461.28      381.20     14.10 o
  10   8   4        3.67       10.41      8.16 o
  11   8   4      316.93      298.01     12.42 o
  12   8   4      267.14      254.52     23.46 o
  -7   9   4       16.25       -7.58     33.65 o
  -6   9   4        0.69       48.34     32.22 o
  -5   9   4        0.48      -17.55     13.40 o
  -4   9   4       54.92       74.62     12.76 o
  -3   9   4       39.96       74.04     12.20 o
  -2   9   4      156.55      139.42     20.19 o
  -1   9   4        1.68       -0.02      7.87 o
   0   9   4        5.49       -7.52      7.15 o
   1   9   4      156.75      125.26     12.92 o
   2   9   4      439.62      407.89     17.83 o
   3   9   4      207.18      204.10     14.11 o
   4   9   4      756.04      889.17     18.41 o
   5   9   4        9.34       21.14      5.42 o
   6   9   4      828.56      799.25     16.72 o
   7   9   4       47.75       55.75      6.17 o
   8   9   4      650.71      701.48     22.05 o
   9   9   4      166.08      122.57     10.02 o
  10   9   4        0.39        4.71      7.48 o
  11   9   4      290.51      267.79     12.36 o
  12   9   4       15.13       14.86      7.69 o
  -6  10   4       14.30        2.84     34.59 o
  -5  10   4       51.37       34.44     13.73 o
  -4  10   4        4.36      -19.82     13.22 o
  -3  10   4       15.11        9.30     11.94 o
  -2  10   4       23.15       19.07     11.08 o
  -1  10   4        3.67      -14.28      9.65 o
   0  10   4      285.05      300.30     14.84 o
   1  10   4       56.49       52.10      8.81 o
   2  10   4       74.43       50.74      8.77 o
   3  10   4       45.48       26.13      7.02 o
   4  10   4      441.21      446.62     15.99 o
   5  10   4      247.29      230.00     10.20 o
   6  10   4       23.62       22.11      6.60 o
   7  10   4      534.72      498.57     13.59 o
   8  10   4       79.45       78.63      6.97 o
   9  10   4      812.10      817.47     29.94 o
  10  10   4       65.75       66.51     13.78 o
  11  10   4      166.93      129.39     11.38 o
  12  10   4       14.82       15.28      8.36 o
  -5  11   4        2.46       21.80     32.70 o
  -4  11   4       34.80       14.85     18.01 o
  -3  11   4        0.89       10.01     16.31 o
  -2  11   4       80.94      134.39     18.74 o
  -1  11   4      125.71      183.24     30.08 o
   0  11   4        2.82        1.59      9.39 o
   1  11   4       18.15        0.02      8.92 o
   2  11   4       80.60       47.30      9.79 o
   3  11   4      287.34      229.98     12.96 o
   4  11   4       60.60       73.83      9.70 o
   5  11   4       11.48        7.56      9.05 o
   6  11   4       30.89       18.59      7.41 o
   7  11   4        1.14       10.82      7.01 o
   8  11   4      156.49      177.23      9.86 o
   9  11   4        4.63       11.14     11.39 o
  10  11   4       50.24       57.12     14.93 o
  11  11   4        4.11      -14.45      9.72 o
  -4  12   4        0.03       10.70     17.49 o
  -3  12   4        7.50       10.08     16.91 o
  -2  12   4        0.34        1.09     31.51 o
  -1  12   4       23.50       13.63     16.59 o
   0  12   4       23.18       33.38     15.71 o
   1  12   4      265.72      233.68     16.93 o
   2  12   4       42.93       15.58     11.40 o
   3  12   4      108.96      131.38     13.60 o
   4  12   4       25.75       22.48     10.33 o
   5  12   4        5.69       13.78     10.25 o
   6  12   4       26.32       30.07     10.30 o
   7  12   4      140.77      161.42     20.04 o
   8  12   4      162.99      160.54     10.79 o
   9  12   4      137.31      141.23     21.32 o
  10  12   4       31.25       26.65     12.54 o
  -2  13   4       21.30       33.17     34.12 o
  -1  13   4       27.16       31.28     29.38 o
   0  13   4      346.24      403.27     45.02 o
   1  13   4      183.71      240.84     21.74 o
   2  13   4        3.49       -5.84     12.35 o
   3  13   4        0.97        2.99     13.33 o
   4  13   4       51.49       72.14     13.08 o
   5  13   4       36.03       28.00     11.81 o
   6  13   4        0.54        5.41     10.99 o
   7  13   4        3.33       -1.70     11.66 o
   8  13   4        0.92       -7.48     10.25 o
   9  13   4        4.04      -19.90     18.96 o
   0  14   4       28.24       18.96     30.33 o
   1  14   4        4.23       55.44     31.28 o
   2  14   4       23.47       39.33     29.85 o
   3  14   4       83.37       57.50     19.30 o
   4  14   4       58.23       10.15     18.15 o
   5  14   4       84.01       99.99     19.55 o
   6  14   4        0.94        2.60     16.66 o
   7  14   4        8.65        2.10     11.90 o
  -5 -12   5        4.10       23.14     16.04 o
  -4 -12   5      225.00      231.93     21.23 o
  -3 -12   5        8.43       18.78     24.88 o
  -2 -12   5        2.33        1.41     15.32 o
  -1 -12   5      109.08      168.23     32.70 o
   0 -12   5        0.57       15.54     20.03 o
   1 -12   5      138.25      196.22     33.88 o
   2 -12   5        3.74       -9.68     21.77 o
  -6 -11   5       12.30        5.69     13.40 o
  -5 -11   5        2.06        8.65     14.93 o
  -4 -11   5       44.70       46.79     15.40 o
  -3 -11   5       54.62       72.55     16.19 o
  -2 -11   5        0.72       -8.94     14.40 o
  -1 -11   5       31.57       16.71     13.45 o
   0 -11   5      305.38      278.70     42.23 o
   1 -11   5      124.83      150.66     23.24 o
   2 -11   5      238.94      238.76     25.95 o
   3 -11   5        2.68      -22.27     26.06 o
   4 -11   5       11.76        2.84     30.80 o
  -8 -10   5        1.52        4.84     13.03 o
  -7 -10   5       15.98       34.12     18.01 o
  -6 -10   5       24.42       33.57     12.72 o
  -5 -10   5        6.45       13.93     11.55 o
  -4 -10   5       35.44       11.05     10.30 o
  -3 -10   5        0.62        1.24      9.94 o
  -2 -10   5      532.43      552.02     19.86 o
  -1 -10   5        2.97        5.16     10.12 o
   0 -10   5       13.36       14.65     12.01 o
   1 -10   5      134.13      144.49     31.04 o
   2 -10   5        6.72        6.87     28.20 o
   3 -10   5        2.78      -13.74     23.22 o
   4 -10   5      104.32       79.56     17.78 o
   5 -10   5      110.27      145.32     20.50 o
   6 -10   5        2.30       11.41     17.43 o
  -8  -9   5        0.43        5.76     11.38 o
  -7  -9   5      140.99      127.94     20.85 o
  -6  -9   5       47.04       35.75     11.56 o
  -5  -9   5       61.89       52.08     10.18 o
  -4  -9   5        6.56       29.47      9.63 o
  -3  -9   5       26.26       26.13      8.95 o
  -2  -9   5      223.21      230.08     14.16 o
  -1  -9   5        5.32       17.07      8.83 o
   0  -9   5        3.02        4.94      9.25 o
   1  -9   5      203.31      165.35     12.79 o
   2  -9   5      340.53      291.18     18.88 o
   3  -9   5      303.30      300.91     35.54 o
   4  -9   5        9.77       -6.84     28.91 o
   5  -9   5       13.93       15.51     15.14 o
   6  -9   5       12.54       11.36     16.21 o
   7  -9   5       67.63       75.82     33.65 o
  -9  -8   5       91.15       87.92     12.34 o
  -8  -8   5       62.51       73.84     11.89 o
  -7  -8   5        9.34        2.53      7.73 o
  -6  -8   5        7.12        1.72      6.91 o
  -5  -8   5      238.85      259.72     11.89 o
  -4  -8   5        9.70        4.14      7.49 o
  -3  -8   5      358.75      424.07     13.36 o
  -2  -8   5     1198.09     1072.41     24.60 o
  -1  -8   5      821.20      847.89     22.01 o
   0  -8   5      394.45      354.57     22.30 o
   1  -8   5      155.90      197.56     12.93 o
   2  -8   5        9.13        8.90      8.66 o
   3  -8   5       38.16       38.41     15.40 o
   4  -8   5       67.09       65.39     17.53 o
   5  -8   5      113.56      112.35     20.61 o
   6  -8   5       46.24       34.56     15.14 o
   7  -8   5      263.20      280.06     27.01 o
   8  -8   5       33.28       81.98     34.59 o
 -10  -7   5       64.89       63.66     11.56 o
  -9  -7   5       65.68       86.88     11.53 o
  -8  -7   5        6.56        3.24      9.36 o
  -7  -7   5      184.28      210.41     14.52 o
  -6  -7   5       42.75       44.29      7.13 o
  -5  -7   5       32.34       23.75      6.16 o
  -4  -7   5      168.29      145.98      7.37 o
  -3  -7   5      843.30      887.64     16.76 o
  -2  -7   5        0.29        0.53      5.20 o
  -1  -7   5      263.10      303.16     11.41 o
   0  -7   5      398.74      382.28     12.90 o
   1  -7   5      199.68      225.68     15.05 o
   2  -7   5        1.58        5.07      7.71 o
   3  -7   5      480.15      396.62     20.55 o
   4  -7   5      192.39      173.46     17.67 o
   5  -7   5      470.72      478.51     25.44 o
   6  -7   5       10.60       -1.99     10.18 o
   7  -7   5        1.06        4.73     13.59 o
   8  -7   5        0.22       56.39     31.28 o
   9  -7   5       94.59      122.31     24.49 o
 -10  -6   5       83.28       89.67     12.01 o
  -9  -6   5        7.22       -3.71      9.36 o
  -8  -6   5      112.25      112.85     13.74 o
  -7  -6   5       24.25       37.72      9.24 o
  -6  -6   5      877.96      873.70     19.60 o
  -5  -6   5        3.49       11.07      5.04 o
  -4  -6   5      377.15      400.91      9.55 o
  -3  -6   5       23.67       12.05      4.78 o
  -2  -6   5       18.97       18.71      4.93 o
  -1  -6   5      182.47      259.28      9.16 o
   0  -6   5      721.05      703.98     16.03 o
   1  -6   5     2048.11     2031.80     33.72 o
   2  -6   5        1.29       -4.28      5.94 o
   3  -6   5      113.30      171.14     10.62 o
   4  -6   5      351.44      330.72     26.68 o
   5  -6   5      128.77      101.53     11.92 o
   6  -6   5      295.39      236.53     17.70 o
   7  -6   5      217.85      217.95     17.88 o
   8  -6   5       21.98       36.93     17.91 o
   9  -6   5      216.75      202.69     24.96 o
  10  -6   5       14.02       10.43     29.38 o
 -10  -5   5      229.50      242.40     15.51 o
  -9  -5   5      129.46      124.30     12.01 o
  -8  -5   5       34.13       46.40      9.85 o
  -7  -5   5       72.50       59.89      9.55 o
  -6  -5   5       14.07       19.97      4.80 o
  -5  -5   5     1000.11     1092.35     17.82 o
  -4  -5   5       26.15       49.91      7.90 o
  -3  -5   5       68.30       75.48      4.79 o
  -2  -5   5      117.07      134.62      8.48 o
  -1  -5   5     6642.83     6599.50     83.91 o
   0  -5   5       19.78        8.98      4.87 o
   1  -5   5      423.90      409.76     10.56 o
   2  -5   5        2.22        6.34      5.30 o
   3  -5   5     1502.06     1427.26     35.32 o
   4  -5   5      508.13      563.79     13.60 o
   5  -5   5      769.70      654.99     29.46 o
   6  -5   5      222.54      213.73     13.67 o
   7  -5   5     1026.99     1032.47     29.21 o
   8  -5   5      281.01      316.42     24.69 o
   9  -5   5      137.66      104.31     19.21 o
  10  -5   5       52.86       36.96     25.12 o
 -10  -4   5      113.19      106.50     13.54 o
  -9  -4   5       74.43      108.20     12.05 o
  -8  -4   5       26.97       21.93      9.21 o
  -7  -4   5      177.65      165.64     21.56 o
  -6  -4   5      218.28      223.56      7.51 o
  -5  -4   5     2166.03     2285.29     26.85 o
  -4  -4   5     1413.99     1305.78     16.91 o
  -3  -4   5     1191.01     1297.91     20.26 o
  -2  -4   5      440.89      377.87      8.20 o
  -1  -4   5     4321.14     4344.53     56.22 o
   0  -4   5      522.01      501.01     10.58 o
   1  -4   5       97.61      116.59      6.36 o
   2  -4   5       65.43       95.83      5.21 o
   3  -4   5      982.61     1010.14     18.44 o
   4  -4   5      484.92      506.09     16.02 o
   5  -4   5      109.85      131.98      8.13 o
   6  -4   5       66.19       45.79      7.66 o
   7  -4   5      737.51      702.80     22.02 o
   8  -4   5      131.84      139.86     18.54 o
   9  -4   5       45.63       41.15     18.24 o
  10  -4   5        0.49       25.12     24.17 o
  11  -4   5       69.13       59.71     29.38 o
 -11  -3   5        9.93       17.50     13.21 o
 -10  -3   5       16.59       33.15     12.20 o
  -9  -3   5       50.98       52.13     11.73 o
  -8  -3   5      884.33      864.00     62.32 o
  -7  -3   5     1497.85     1522.42     54.73 o
  -6  -3   5      596.71      636.12     24.27 o
  -5  -3   5        3.80        4.83      3.40 o
  -4  -3   5       14.98       36.63      5.88 o
  -3  -3   5     2176.27     2272.77     26.54 o
  -2  -3   5     1728.73     1842.87     22.22 o
  -1  -3   5      507.55      476.25      8.42 o
   0  -3   5     1527.97     1688.95     23.11 o
   1  -3   5    14300.71    13838.58    147.26 o
   2  -3   5      113.36      119.62      4.98 o
   3  -3   5      248.59      232.22      6.78 o
   4  -3   5       74.19       78.77      7.36 o
   5  -3   5     1263.74     1101.36     21.76 o
   6  -3   5       99.68      125.46      6.33 o
   7  -3   5       49.41       70.75      6.99 o
   8  -3   5       99.60       84.33      8.24 o
   9  -3   5      183.45      189.03     19.60 o
  10  -3   5      373.25      376.26     35.54 o
  11  -3   5      162.80      202.82     31.28 o
 -11  -2   5       23.57      -11.37     18.48 o
 -10  -2   5        5.64       10.40     12.38 o
  -9  -2   5       35.96       28.20     11.73 o
  -8  -2   5      186.23      224.93     31.75 o
  -7  -2   5      117.52      166.93     12.73 o
  -6  -2   5       74.44       59.87      6.60 o
  -5  -2   5     1638.56     1705.55     26.79 o
  -4  -2   5      100.65      122.25      4.97 o
  -3  -2   5     9106.39     9433.21    108.18 o
  -2  -2   5     3663.95     3668.68     43.81 o
  -1  -2   5      110.53      151.94      4.37 o
   0  -2   5     1637.37     1832.21     21.85 o
   1  -2   5     6376.78     6687.73     72.58 o
   2  -2   5      416.03      389.47      7.43 o
   3  -2   5      224.13      180.97      8.46 o
   4  -2   5      344.12      370.76      8.25 o
   5  -2   5     2093.35     2368.08     30.50 o
   6  -2   5     1906.32     1813.98     22.79 o
   7  -2   5       12.16       12.97      4.25 o
   8  -2   5       64.37       46.81      4.61 o
   9  -2   5      412.58      402.11     23.73 o
  10  -2   5       43.89       33.70     12.98 o
  11  -2   5       12.12      -15.64     21.80 o
  12  -2   5        3.42        1.90     24.17 o
 -11  -1   5       38.36       15.16     20.85 o
 -10  -1   5       18.05       19.43     19.43 o
  -9  -1   5       35.27       30.06     19.90 o
  -8  -1   5       42.42       54.29     12.06 o
  -7  -1   5       93.99      113.23     12.23 o
  -6  -1   5      529.63      525.56     17.16 o
  -5  -1   5     1586.93     1618.00     26.57 o
  -4  -1   5        6.22        1.69      3.92 o
  -3  -1   5      550.62      531.70      9.15 o
  -2  -1   5        3.61        2.41      2.23 o
  -1  -1   5     7255.83     7298.35     74.10 o
   0  -1   5        1.42        3.73      2.03 o
   1  -1   5     2174.62     2475.93     26.83 o
   2  -1   5       37.70       13.98      2.51 o
   3  -1   5     8933.51     8719.18    100.16 o
   4  -1   5      703.64      837.65     14.03 o
   5  -1   5       26.66       33.09      3.71 o
   6  -1   5       50.94       54.60      3.74 o
   7  -1   5     2963.90     2959.40     41.73 o
   8  -1   5      804.34      838.38     17.87 o
   9  -1   5      356.55      374.14     12.73 o
  10  -1   5        7.67        4.56     11.03 o
  11  -1   5        4.95      -10.73     12.34 o
  12  -1   5       15.41       14.96     14.10 o
 -10   0   5      102.15       60.18     22.27 o
  -9   0   5      159.80      159.94     16.25 o
  -8   0   5        4.23        5.09     11.56 o
  -7   0   5       54.71       46.67      9.52 o
  -6   0   5      449.88      459.71     14.32 o
  -5   0   5      397.40      411.10     11.33 o
  -4   0   5      435.69      384.92     12.57 o
  -3   0   5     2416.77     2811.74     31.85 o
  -2   0   5      165.19      181.88      5.77 o
  -1   0   5    12141.71    11937.55    127.07 o
   0   0   5      120.82      119.33      3.84 o
   1   0   5     4984.90     4684.20     48.53 o
   2   0   5       55.28       56.92      2.80 o
   3   0   5     8780.20     9172.97     92.81 o
   4   0   5      136.15      138.02      7.01 o
   5   0   5     2248.48     1958.80     24.97 o
   6   0   5      256.62      263.00      6.34 o
   7   0   5     1463.41     1583.70     25.11 o
   8   0   5     1636.71     1666.52     25.46 o
   9   0   5      134.66       85.66      7.47 o
  10   0   5       13.91       -1.00      8.36 o
  11   0   5      250.47      263.28     17.81 o
  12   0   5      186.12      220.46     18.28 o
  13   0   5       28.98       19.90     22.27 o
 -10   1   5       21.01       27.01     22.27 o
  -9   1   5      129.75      126.53     23.69 o
  -8   1   5       10.42       25.31     12.38 o
  -7   1   5       64.96       83.49      8.77 o
  -6   1   5       20.45       22.82      6.17 o
  -5   1   5        4.01        0.34      5.07 o
  -4   1   5       21.09       34.25      6.13 o
  -3   1   5     1256.81     1247.42     16.02 o
  -2   1   5      882.04      909.00     15.51 o
  -1   1   5       39.57       28.21      2.54 o
   0   1   5      454.19      442.53      9.78 o
   1   1   5    11033.96    10813.93    103.29 o
   2   1   5      244.43      234.16      5.16 o
   3   1   5      395.89      471.74      7.14 o
   4   1   5     2362.92     2440.31     27.95 o
   5   1   5     4121.85     3905.72     43.31 o
   6   1   5       49.77       41.35      4.54 o
   7   1   5        7.25       -2.18      4.33 o
   8   1   5     1440.34     1516.07     25.11 o
   9   1   5     2162.79     2211.15     38.62 o
  10   1   5      358.61      363.90     13.25 o
  11   1   5       83.24      103.97     10.88 o
  12   1   5        8.63        7.72     12.56 o
  13   1   5        6.21       -3.28     13.16 o
 -10   2   5        8.96        0.47     22.75 o
  -9   2   5        5.14       -2.84     20.38 o
  -8   2   5      137.41      122.26     23.69 o
  -7   2   5      944.45      945.50     27.93 o
  -6   2   5       30.00       48.40      7.92 o
  -5   2   5      985.07      930.63     17.10 o
  -4   2   5      961.62      951.23     15.45 o
  -3   2   5      623.90      613.56     10.48 o
  -2   2   5      671.71      626.16     10.51 o
  -1   2   5     1447.12     1766.91     20.19 o
   0   2   5      220.29      267.70      5.84 o
   1   2   5     6045.32     6244.70     63.93 o
   2   2   5     1950.63     2171.53     25.15 o
   3   2   5      801.42      643.83     10.95 o
   4   2   5     6023.84     6802.53     73.26 o
   5   2   5    11246.62    11747.10    133.19 o
   6   2   5      452.44      453.80      9.28 o
   7   2   5     1750.80     1647.20     25.50 o
   8   2   5      601.22      658.36     13.73 o
   9   2   5      994.55     1000.54     23.85 o
  10   2   5      239.35      212.32     11.08 o
  11   2   5      101.21       89.45      9.52 o
  12   2   5       22.29       22.38      9.18 o
  13   2   5       64.44       48.81     18.48 o
 -10   3   5        2.47       -9.00     25.12 o
  -9   3   5      136.32      148.32     27.49 o
  -8   3   5       71.07       48.34     22.27 o
  -7   3   5        2.33        6.76     12.74 o
  -6   3   5     1226.20     1297.18     26.40 o
  -5   3   5      413.00      449.05     10.99 o
  -4   3   5       32.22       33.92      4.21 o
  -3   3   5      145.60      167.16      5.96 o
  -2   3   5      274.01      338.32      7.90 o
  -1   3   5     5181.32     4977.71     58.99 o
   0   3   5     1595.00     1531.50     19.10 o
   1   3   5     3723.13     3975.08     63.14 o
   2   3   5       41.11       17.26      2.38 o
   3   3   5     7668.52     7366.76     79.34 o
   4   3   5      720.03      971.84     12.59 o
   5   3   5       92.71      151.60      5.05 o
   6   3   5     2515.05     2656.43     35.13 o
   7   3   5     3556.75     3355.77     43.60 o
   8   3   5       47.73       63.26      4.61 o
   9   3   5      706.12      703.45     15.79 o
  10   3   5      522.17      512.09     15.73 o
  11   3   5      116.29      117.65     11.87 o
  12   3   5      355.29      364.05     14.46 o
  13   3   5       24.26       17.06     17.06 o
  -9   4   5        0.75       18.48     24.17 o
  -8   4   5       99.94      114.68     25.59 o
  -7   4   5       63.65       65.17     16.26 o
  -6   4   5      218.64      206.70      9.24 o
  -5   4   5     1441.11     1445.52     25.27 o
  -4   4   5       10.35       10.09      4.33 o
  -3   4   5     1322.52     1342.26     19.76 o
  -2   4   5      129.37      110.78      7.01 o
  -1   4   5     1431.32     1412.99     18.67 o
   0   4   5        0.95       -0.72      2.88 o
   1   4   5     3577.72     3775.07     50.79 o
   2   4   5      266.18      242.88      5.54 o
   3   4   5     4796.92     4715.78     51.86 o
   4   4   5       70.67      113.10      3.65 o
   5   4   5      440.60      479.31      9.29 o
   6   4   5     1157.40     1374.69     19.99 o
   7   4   5     2070.94     2034.64     27.58 o
   8   4   5      263.06      269.24      7.18 o
   9   4   5      520.63      556.88     13.02 o
  10   4   5        2.29       -1.67      5.85 o
  11   4   5       24.13       16.21      6.88 o
  12   4   5      156.41      149.27     18.96 o
  13   4   5       71.76       60.18     17.53 o
  -9   5   5      128.39      157.80     30.33 o
  -8   5   5       29.13       60.18     25.59 o
  -7   5   5      798.81      864.02     38.80 o
  -6   5   5        3.52      -10.71     19.19 o
  -5   5   5      200.29      195.94      9.16 o
  -4   5   5      272.29      278.37      9.77 o
  -3   5   5      328.51      350.37      9.49 o
  -2   5   5      490.51      562.36     13.88 o
  -1   5   5       58.66       78.28      4.69 o
   0   5   5      746.54      715.16     10.96 o
   1   5   5     2264.08     2115.45     27.86 o
   2   5   5     1645.19     1644.97     21.98 o
   3   5   5     1914.93     2103.15     25.10 o
   4   5   5      755.13      776.76     16.54 o
   5   5   5     4662.66     4680.47     55.57 o
   6   5   5        1.36        1.60      3.11 o
   7   5   5      123.54      117.34      4.70 o
   8   5   5      737.16      698.28     12.30 o
   9   5   5      350.19      358.46     15.42 o
  10   5   5       31.62       29.83      5.00 o
  11   5   5       27.47       40.81      7.54 o
  12   5   5      948.98      896.58     38.86 o
  13   5   5        9.16       11.37     14.22 o
  -8   6   5        8.46       -2.37     25.59 o
  -7   6   5      108.24      108.19     20.91 o
  -6   6   5      233.42      278.70     30.09 o
  -5   6   5      175.09      145.68      9.15 o
  -4   6   5      203.16      204.93      9.82 o
  -3   6   5       54.79       68.09      6.05 o
  -2   6   5       60.90       51.15      5.46 o
  -1   6   5      515.35      615.10     11.69 o
   0   6   5     1103.34     1116.14     16.49 o
   1   6   5     1440.71     1503.21     20.01 o
   2   6   5     2344.01     2274.44     29.46 o
   3   6   5      175.76      208.42      9.43 o
   4   6   5       21.53       26.73      4.24 o
   5   6   5      329.48      306.99      8.33 o
   6   6   5      350.38      333.94      8.61 o
   7   6   5       37.09       31.82      4.40 o
   8   6   5      348.80      342.77     12.23 o
   9   6   5      899.15      890.41     22.27 o
  10   6   5      372.90      400.70     11.69 o
  11   6   5      357.90      353.94     14.39 o
  12   6   5      113.33      104.25     15.16 o
  13   6   5       20.95        1.42     13.27 o
  -7   7   5      247.64      263.00     40.75 o
  -6   7   5       12.76       26.54     26.06 o
  -5   7   5      348.05      407.86     16.19 o
  -4   7   5      296.46      290.67     13.20 o
  -3   7   5      342.74      311.95     11.88 o
  -2   7   5       43.44       31.06      5.65 o
  -1   7   5     1365.64     1426.83     22.05 o
   0   7   5        0.14        2.13      3.77 o
   1   7   5      310.91      355.14     11.43 o
   2   7   5     1361.03     1294.87     19.75 o
   3   7   5      754.88      788.74     15.44 o
   4   7   5        9.50        1.61      4.36 o
   5   7   5      261.44      267.94      9.29 o
   6   7   5     2698.02     2792.28     38.09 o
   7   7   5      551.92      565.74     16.36 o
   8   7   5      266.23      285.52      8.15 o
   9   7   5       29.08       35.79      4.71 o
  10   7   5      102.20      106.64      8.99 o
  11   7   5      330.14      344.19     14.17 o
  12   7   5       32.32       38.86     12.79 o
  13   7   5      115.64      111.36     15.64 o
  -7   8   5       64.72       50.71     34.12 o
  -6   8   5       77.46      101.88     33.17 o
  -5   8   5      157.81      171.70     14.51 o
  -4   8   5        5.29      -12.33      8.24 o
  -3   8   5       12.11       24.82      8.62 o
  -2   8   5      428.15      362.30     20.50 o
  -1   8   5      118.26      164.85     11.51 o
   0   8   5       41.00       23.64      6.91 o
   1   8   5      985.88     1130.89     20.60 o
   2   8   5       53.22       42.82      5.43 o
   3   8   5      998.61     1091.95     19.35 o
   4   8   5     2272.81     2353.58     37.24 o
   5   8   5     1079.86     1084.82     18.72 o
   6   8   5        7.17       13.85      4.98 o
   7   8   5       32.52       42.44      5.87 o
   8   8   5       23.48       27.87      5.49 o
   9   8   5        4.39        0.05      5.52 o
  10   8   5       69.13       57.50      8.19 o
  11   8   5      158.24      136.22      9.97 o
  12   8   5       91.45      104.92     16.59 o
  13   8   5       26.53       39.33     13.27 o
  -6   9   5        0.19       -9.48     32.22 o
  -5   9   5       85.64       71.79     27.96 o
  -4   9   5       40.15       22.23     11.43 o
  -3   9   5       53.90       69.58     12.45 o
  -2   9   5        7.63       -8.36      9.86 o
  -1   9   5      256.97      258.76     18.40 o
   0   9   5      436.51      358.34     14.94 o
   1   9   5     1250.12     1323.32     31.67 o
   2   9   5       14.29       38.01      7.18 o
   3   9   5      200.16      180.16      9.82 o
   4   9   5     1618.32     1590.62     28.07 o
   5   9   5      779.29      860.24     23.30 o
   6   9   5       72.11       51.65      7.48 o
   7   9   5       36.77       52.10      6.71 o
   8   9   5     2275.19     2317.85     41.52 o
   9   9   5      184.02      170.12      9.52 o
  10   9   5      126.90      134.64     10.79 o
  11   9   5       58.39       50.62      9.04 o
  12   9   5      136.91      110.42     10.72 o
  -5  10   5       42.79       23.22     34.12 o
  -4  10   5        6.45       14.17     12.79 o
  -3  10   5      116.99      126.04     16.64 o
  -2  10   5        1.40       -4.30     11.07 o
  -1  10   5      126.24      116.26     13.42 o
   0  10   5      304.38      253.54     14.05 o
   1  10   5      146.68      167.05     11.57 o
   2  10   5       36.76       36.58      8.94 o
   3  10   5      257.15      287.95     18.07 o
   4  10   5      848.27      795.06     19.16 o
   5  10   5      498.99      495.11     14.72 o
   6  10   5      688.89      728.27     17.41 o
   7  10   5      596.44      630.78     16.08 o
   8  10   5       10.47       18.81      6.69 o
   9  10   5       26.33       24.99      7.60 o
  10  10   5        5.15        3.09     14.22 o
  11  10   5       39.73       49.94     13.74 o
  12  10   5        8.36       12.68      9.70 o
  -4  11   5       26.27       15.96     32.93 o
  -3  11   5        0.94        4.77     16.31 o
  -2  11   5       15.86       -5.16     24.17 o
  -1  11   5        6.38        7.80     11.67 o
   0  11   5      169.00      141.08     16.83 o
   1  11   5      238.62      230.87     14.09 o
   2  11   5      276.23      250.79     14.24 o
   3  11   5      755.85      867.71     22.93 o
   4  11   5        6.01       -2.58      8.34 o
   5  11   5       65.49       60.72      9.65 o
   6  11   5      125.45      127.94      9.56 o
   7  11   5      132.59      172.31     10.68 o
   8  11   5      143.02      168.28     12.86 o
   9  11   5      148.20      149.04     12.01 o
  10  11   5      418.34      355.26     19.27 o
  11  11   5        9.65       -3.78     10.71 o
  -3  12   5       34.25       41.05     23.22 o
  -2  12   5        5.15       12.91     17.51 o
  -1  12   5      142.56      167.61     20.13 o
   0  12   5        4.79        8.75     42.41 o
   1  12   5       36.28       50.17     16.21 o
   2  12   5        5.88        7.43     11.73 o
   3  12   5      149.39      184.12     17.71 o
   4  12   5        1.71       -2.08     10.79 o
   5  12   5       60.23       58.25     21.57 o
   6  12   5      217.51      190.08     14.11 o
   7  12   5       19.07       16.27     10.16 o
   8  12   5      181.66      214.22     12.23 o
   9  12   5       38.88       39.86     10.30 o
  10  12   5       14.10        3.55     12.73 o
  -2  13   5        8.50        2.84     31.75 o
  -1  13   5       23.89        3.79     29.85 o
   0  13   5        6.66        7.58     28.43 o
   1  13   5       92.96       81.03     29.38 o
   2  13   5      137.10      114.85     18.67 o
   3  13   5       80.66       96.95     17.02 o
   4  13   5      241.19      221.09     17.59 o
   5  13   5        2.67        0.42     11.70 o
   6  13   5       16.78       27.78     14.37 o
   7  13   5       46.70       41.45     12.20 o
   8  13   5      157.11      179.04     16.10 o
   9  13   5       38.88       41.04     18.48 o
   1  14   5        7.32       35.07     29.38 o
   2  14   5       43.16       35.07     27.96 o
   3  14   5       59.53       66.34     31.28 o
   4  14   5        2.37       14.36     18.72 o
   5  14   5       63.55       85.97     19.43 o
   6  14   5        7.53        7.14     17.47 o
   7  14   5      123.93      137.39     20.27 o
  -3 -12   6       35.35       63.42     20.85 o
  -2 -12   6       36.55       62.30     18.88 o
  -1 -12   6        5.74       21.80     27.01 o
   0 -12   6       90.49       63.97     30.33 o
  -5 -11   6       51.94       78.42     16.52 o
  -4 -11   6       34.09       17.92     15.65 o
  -3 -11   6        9.01       -4.84     15.03 o
  -2 -11   6       64.59       90.13     18.68 o
  -1 -11   6       84.19       92.42     25.35 o
   0 -11   6       38.94       41.12     19.00 o
   1 -11   6       18.46       38.74     20.98 o
   2 -11   6       96.23      135.15     27.01 o
   3 -11   6       54.96       69.57     22.11 o
  -7 -10   6       22.76       13.74     18.48 o
  -6 -10   6        5.90        4.96     12.68 o
  -5 -10   6       94.21      110.06     15.65 o
  -4 -10   6       49.76       60.88     21.50 o
  -3 -10   6        2.37       -2.32     11.27 o
  -2 -10   6       65.19       94.34     27.25 o
  -1 -10   6        2.12        2.63     12.33 o
   0 -10   6      310.00      366.30     20.94 o
   1 -10   6      131.27      125.72     21.71 o
   2 -10   6       19.51       16.19     17.67 o
   3 -10   6      104.40      100.15     21.86 o
   4 -10   6      155.35      183.05     18.05 o
   5 -10   6       14.30        2.88     14.63 o
  -8  -9   6       35.59       19.43     17.53 o
  -7  -9   6       13.82        8.06     16.59 o
  -6  -9   6       76.38       64.79     13.40 o
  -5  -9   6       57.75       33.25     11.00 o
  -4  -9   6      178.50      222.21     15.65 o
  -3  -9   6       58.58      107.75     13.22 o
  -2  -9   6        0.41       -7.29      8.96 o
  -1  -9   6       51.71       40.89     10.00 o
   0  -9   6      178.26      212.49     13.93 o
   1  -9   6      196.41      222.41     16.84 o
   2  -9   6      233.62      293.58     70.61 o
   3  -9   6        1.81       19.36     16.90 o
   4  -9   6       51.55       61.65     19.60 o
   5  -9   6        9.82        7.93     13.55 o
   6  -9   6        3.49       24.06     14.48 o
   7  -9   6       50.34       36.80     23.45 o
  -8  -8   6       16.29        9.87     13.74 o
  -7  -8   6      145.46      140.43     11.36 o
  -6  -8   6       74.52       85.31     11.51 o
  -5  -8   6      110.10       85.86      9.17 o
  -4  -8   6        0.64       17.89      9.25 o
  -3  -8   6      690.48      733.83     29.96 o
  -2  -8   6       58.52       90.45     13.95 o
  -1  -8   6      231.01      239.65     13.03 o
   0  -8   6       23.24       21.25      8.92 o
   1  -8   6        2.71        3.93      8.97 o
   2  -8   6      476.77      555.01     37.80 o
   3  -8   6      163.71      135.50     14.99 o
   4  -8   6       57.81       41.06     30.80 o
   5  -8   6        6.09      -11.97     11.88 o
   6  -8   6      349.49      348.23     20.12 o
   7  -8   6       97.97       91.67     15.58 o
   8  -8   6        2.42       19.60     21.99 o
  -9  -7   6       40.61       42.67     11.86 o
  -8  -7   6      110.35      127.75     13.69 o
  -7  -7   6      198.71      206.22     11.90 o
  -6  -7   6        4.87       -5.97      8.00 o
  -5  -7   6       46.59       54.86      9.39 o
  -4  -7   6       12.60        1.52      5.85 o
  -3  -7   6      178.22      148.72      8.18 o
  -2  -7   6      641.88      657.03     16.73 o
  -1  -7   6       39.39       46.60      8.59 o
   0  -7   6      221.38      178.02     15.94 o
   1  -7   6       11.06       25.44      8.14 o
   2  -7   6     1350.13     1434.55     31.01 o
   3  -7   6       46.95       63.66     10.04 o
   4  -7   6       78.84      106.28     13.76 o
   5  -7   6        1.26       11.43     11.83 o
   6  -7   6      141.64      140.81     14.18 o
   7  -7   6       48.45       50.22     13.31 o
   8  -7   6       18.12       45.31     20.94 o
   9  -7   6        0.40      -19.01     20.85 o
  -9  -6   6       45.45       51.64     11.86 o
  -8  -6   6        6.96        3.30     10.37 o
  -7  -6   6        3.30       -0.88     10.04 o
  -6  -6   6       77.00       83.61      9.21 o
  -5  -6   6        4.89       -0.30      5.82 o
  -4  -6   6      468.60      507.36     11.32 o
  -3  -6   6     1252.37     1229.21     19.08 o
  -2  -6   6      711.15      722.80     15.91 o
  -1  -6   6     3710.82     3680.05     55.22 o
   0  -6   6     1041.55     1085.81     21.60 o
   1  -6   6       15.71        2.00      6.23 o
   2  -6   6      246.48      209.32     11.61 o
   3  -6   6      130.99      112.17     10.03 o
   4  -6   6      581.74      654.27     23.36 o
   5  -6   6       13.94       22.75     14.41 o
   6  -6   6       41.07       40.30     12.63 o
   7  -6   6       91.48      111.21     13.63 o
   8  -6   6      476.60      518.24     32.61 o
   9  -6   6      271.77      265.18     26.97 o
 -10  -5   6        1.45        2.40     17.53 o
  -9  -5   6        8.34       -5.58     13.98 o
  -8  -5   6        4.73        7.36     10.18 o
  -7  -5   6        1.01        1.88      9.70 o
  -6  -5   6      175.25      184.79     10.65 o
  -5  -5   6      716.40      736.94     14.06 o
  -4  -5   6       19.14       18.14      4.57 o
  -3  -5   6       15.52       17.41      4.48 o
  -2  -5   6        5.17       17.71      4.54 o
  -1  -5   6      297.88      242.54      8.36 o
   0  -5   6      841.18      868.71     17.80 o
   1  -5   6       70.85       66.14      6.79 o
   2  -5   6      367.07      343.03     11.71 o
   3  -5   6      774.69      761.03     17.78 o
   4  -5   6     1954.43     1960.99     43.89 o
   5  -5   6       49.17       66.14     14.84 o
   6  -5   6      303.12      330.35     16.04 o
   7  -5   6       72.01       59.02     11.29 o
   8  -5   6      337.53      352.44     52.84 o
   9  -5   6        2.22       -2.17     17.81 o
  10  -5   6       15.42       19.49     20.43 o
 -10  -4   6       34.07       31.69     12.82 o
  -9  -4   6       21.26        9.43     11.00 o
  -8  -4   6       14.38       35.04     10.86 o
  -7  -4   6      307.03      284.97     50.47 o
  -6  -4   6      416.93      401.58     14.94 o
  -5  -4   6      237.51      248.03      7.95 o
  -4  -4   6        5.79        0.70      4.00 o
  -3  -4   6       15.59       15.55      4.39 o
  -2  -4   6       18.56       28.67      3.93 o
  -1  -4   6     1460.84     1562.41     21.68 o
   0  -4   6       65.82       48.56      4.63 o
   1  -4   6      322.95      286.69     11.61 o
   2  -4   6      902.45      912.84     20.76 o
   3  -4   6      176.09      192.63      7.87 o
   4  -4   6      628.10      550.31     13.11 o
   5  -4   6      168.98      126.75     12.35 o
   6  -4   6     1337.63     1257.17     27.35 o
   7  -4   6       11.44        7.51      8.80 o
   8  -4   6       40.30       51.09     17.30 o
   9  -4   6       55.98       77.36     27.72 o
  10  -4   6       97.79      132.51     21.90 o
  11  -4   6      213.54      247.84     36.02 o
 -10  -3   6        1.30        4.01     13.21 o
  -9  -3   6       31.67       34.61     12.54 o
  -8  -3   6        1.25        2.77     12.08 o
  -7  -3   6       52.93       53.59     10.72 o
  -6  -3   6      205.16      206.92     13.39 o
  -5  -3   6      280.86      281.12      7.51 o
  -4  -3   6        6.26        4.17      3.86 o
  -3  -3   6      206.57      179.03      7.22 o
  -2  -3   6     2581.45     2597.22     32.80 o
  -1  -3   6       62.00       76.90      5.01 o
   0  -3   6      279.73      252.11      6.88 o
   1  -3   6       56.35       49.13      4.88 o
   2  -3   6     1289.87     1255.56     17.03 o
   3  -3   6      560.49      639.19     12.87 o
   4  -3   6      224.07      243.52     14.17 o
   5  -3   6       12.30        8.07      5.09 o
   6  -3   6     3263.37     3167.14     40.53 o
   7  -3   6      254.45      292.81     12.28 o
   8  -3   6       35.93       56.15      8.18 o
   9  -3   6        6.25       15.58     10.91 o
  10  -3   6      686.03      691.41     61.60 o
  11  -3   6       75.62       26.54     25.12 o
 -10  -2   6      105.17      121.79     23.69 o
  -9  -2   6       54.95       64.89     13.90 o
  -8  -2   6      221.10      232.84     22.98 o
  -7  -2   6       34.08       23.52     10.90 o
  -6  -2   6     1061.59     1156.40     23.65 o
  -5  -2   6      940.08      877.57     17.21 o
  -4  -2   6     1617.15     1707.63     22.86 o
  -3  -2   6      105.94      126.02      5.25 o
  -2  -2   6      104.45      109.91      8.73 o
  -1  -2   6        2.91        5.39      2.86 o
   0  -2   6      847.79      755.00     11.99 o
   1  -2   6      626.41      688.20     10.71 o
   2  -2   6      890.66      821.38     12.27 o
   3  -2   6      462.97      541.47      9.65 o
   4  -2   6      356.40      291.31      8.45 o
   5  -2   6       35.52       17.71      4.77 o
   6  -2   6     1505.21     1543.69     46.63 o
   7  -2   6       31.57       31.41      5.52 o
   8  -2   6      632.19      567.15     16.00 o
   9  -2   6        7.00        3.35     10.27 o
  10  -2   6       15.08        6.45     11.10 o
  11  -2   6      105.12      112.46     17.14 o
  12  -2   6       96.78       83.88     26.06 o
 -10  -1   6       18.08        2.37     20.85 o
  -9  -1   6      232.96      206.61     26.06 o
  -8  -1   6       18.85       41.48     14.45 o
  -7  -1   6      514.88      511.22     61.84 o
  -6  -1   6      253.49      237.33     10.44 o
  -5  -1   6       32.32       18.21      5.30 o
  -4  -1   6     1324.16     1314.41     18.48 o
  -3  -1   6      210.70      231.23      6.59 o
  -2  -1   6      402.81      510.29     10.18 o
  -1  -1   6      240.09      231.95      5.50 o
   0  -1   6     4340.16     4486.23     49.75 o
   1  -1   6        4.94        6.70      2.72 o
   2  -1   6     4112.49     3966.43     44.61 o
   3  -1   6     1194.51     1289.03     23.73 o
   4  -1   6     1748.19     1685.27     25.31 o
   5  -1   6      359.73      340.25     10.12 o
   6  -1   6      397.66      431.96     13.03 o
   7  -1   6      346.89      336.55      8.47 o
   8  -1   6      754.24      717.13     16.60 o
   9  -1   6        6.55       -1.23      9.04 o
  10  -1   6       13.89        6.00     11.67 o
  11  -1   6       78.02       63.33     15.02 o
  12  -1   6      611.81      585.76     44.78 o
 -10   0   6       69.46       58.76     24.17 o
  -9   0   6        1.75       -1.90     18.96 o
  -8   0   6       71.03       99.91     15.24 o
  -7   0   6       82.29       85.07     28.67 o
  -6   0   6        4.21       -2.13      6.46 o
  -5   0   6       11.27        2.09      5.36 o
  -4   0   6     1300.29     1277.24     23.73 o
  -3   0   6       40.66       34.06      3.16 o
  -2   0   6     2450.29     2387.25     28.57 o
  -1   0   6       27.67       19.74      4.21 o
   0   0   6      216.60      202.71      5.32 o
   1   0   6       74.18       64.53      3.47 o
   2   0   6     1096.30      938.95     12.91 o
   3   0   6       42.41       37.77      3.47 o
   4   0   6     2976.63     3352.37     43.94 o
   5   0   6     1355.05     1371.05     21.33 o
   6   0   6      281.94      243.41      9.24 o
   7   0   6      623.84      587.08     10.45 o
   8   0   6     1571.30     1680.02     28.63 o
   9   0   6       67.14       72.79      8.38 o
  10   0   6       47.29       79.87     12.98 o
  11   0   6        2.75        9.07     18.72 o
  12   0   6       57.50       67.43     15.22 o
  13   0   6       26.16       23.22     22.27 o
 -10   1   6        2.61       23.69     23.22 o
  -9   1   6       24.87       24.64     21.32 o
  -8   1   6      113.13       90.51     22.27 o
  -7   1   6      332.49      310.92     19.76 o
  -6   1   6      789.38      912.28     32.71 o
  -5   1   6      280.86      291.59     11.85 o
  -4   1   6       12.43        0.48      3.60 o
  -3   1   6        0.80        1.48      3.09 o
  -2   1   6     7340.94     7557.61     87.81 o
  -1   1   6       57.72       68.73      3.98 o
   0   1   6       15.05       37.21      4.38 o
   1   1   6        0.69        3.09      2.57 o
   2   1   6     2168.56     1957.75     27.82 o
   3   1   6     5168.90     5172.03     56.91 o
   4   1   6     1874.13     1767.15     22.94 o
   5   1   6       46.02       39.17      3.37 o
   6   1   6     2208.00     2170.02     27.20 o
   7   1   6      884.37      834.50     20.14 o
   8   1   6      569.75      592.98     15.23 o
   9   1   6        9.86       10.02      6.55 o
  10   1   6       85.90       95.99     10.26 o
  11   1   6      122.20      130.42     17.06 o
  12   1   6       39.13       52.36     13.76 o
  13   1   6       95.66      100.80     16.04 o
 -10   2   6       30.72       52.60     25.59 o
  -9   2   6       59.09       79.61     25.12 o
  -8   2   6        1.25      -11.37     19.90 o
  -7   2   6        0.35      -13.60     13.08 o
  -6   2   6      164.57      195.79     13.96 o
  -5   2   6      375.51      369.19     12.27 o
  -4   2   6      532.05      581.47     11.36 o
  -3   2   6        0.19       -3.01      3.39 o
  -2   2   6     6827.25     7044.43     82.18 o
  -1   2   6     1359.34     1415.30     21.49 o
   0   2   6      449.27      306.43     11.05 o
   1   2   6     1197.50     1297.41     16.99 o
   2   2   6     2380.89     2713.74     35.03 o
   3   2   6        5.78        9.34      2.63 o
   4   2   6     4669.34     4543.84     50.25 o
   5   2   6       54.69       56.22      3.43 o
   6   2   6      268.52      346.36      8.77 o
   7   2   6     1442.88     1471.54     22.11 o
   8   2   6      450.92      398.29     11.32 o
   9   2   6      334.10      310.28     13.47 o
  10   2   6      224.21      237.09     16.68 o
  11   2   6      157.25      137.92     11.08 o
  12   2   6       70.71       73.02     21.09 o
  13   2   6       50.98       86.62     14.57 o
  -9   3   6        6.07      -28.91     22.75 o
  -8   3   6       19.93       42.65     23.69 o
  -7   3   6       28.29       38.68     24.88 o
  -6   3   6        0.44       18.65     13.88 o
  -5   3   6     1805.84     1782.43     29.06 o
  -4   3   6      772.22      812.62     41.96 o
  -3   3   6      880.30     1005.97     15.86 o
  -2   3   6        8.85        8.64      3.69 o
  -1   3   6     1581.68     1819.72     26.16 o
   0   3   6     2178.50     2019.15     23.30 o
   1   3   6      206.33      243.75      7.16 o
   2   3   6     6077.07     6074.66     71.04 o
   3   3   6     3011.73     3059.74     34.93 o
   4   3   6     2316.71     2131.03     25.14 o
   5   3   6     1788.80     1614.25     21.07 o
   6   3   6      274.62      204.80      6.73 o
   7   3   6      119.63      122.86      5.67 o
   8   3   6     1005.48      941.00     15.87 o
   9   3   6      828.28      809.61     18.14 o
  10   3   6      392.25      416.29     15.14 o
  11   3   6       47.68       51.17      8.84 o
  12   3   6       17.61       13.52      9.07 o
  13   3   6       59.65       98.09     19.43 o
  -9   4   6      157.12      113.73     29.85 o
  -8   4   6      162.30      199.03     30.33 o
  -7   4   6        4.49        6.07     15.71 o
  -6   4   6       39.56       73.28     16.52 o
  -5   4   6      645.12      598.42     16.19 o
  -4   4   6      192.58      189.61      8.70 o
  -3   4   6       47.30       36.51      5.25 o
  -2   4   6      147.04      150.64      6.98 o
  -1   4   6       11.00       17.50      3.38 o
   0   4   6     7264.57     7520.55     82.49 o
   1   4   6     3028.74     3029.21     35.26 o
   2   4   6       35.83       61.32      3.79 o
   3   4   6     2360.05     2633.09     30.75 o
   4   4   6     7547.95     8464.48     91.20 o
   5   4   6     2281.63     2295.08     31.42 o
   6   4   6     2038.38     1941.77     27.09 o
   7   4   6       98.25      108.87      5.43 o
   8   4   6       20.01       24.60      4.51 o
   9   4   6      992.35      941.38     17.33 o
  10   4   6        6.74        7.34      6.68 o
  11   4   6       31.41       21.25      7.63 o
  12   4   6        0.76        4.65     10.18 o
  13   4   6      222.46      232.20     23.69 o
  -8   5   6       12.41       51.65     25.59 o
  -7   5   6      166.26      165.24     21.90 o
  -6   5   6       85.13       96.03     18.28 o
  -5   5   6        1.21       -0.04      6.82 o
  -4   5   6      101.45       85.14      8.47 o
  -3   5   6       96.46       95.76      6.94 o
  -2   5   6      185.05      174.57     10.84 o
  -1   5   6        0.36        2.34      4.22 o
   0   5   6      297.58      336.48      8.90 o
   1   5   6      398.78      366.82      9.35 o
   2   5   6     2716.45     2556.00     32.59 o
   3   5   6        6.82       11.11      3.33 o
   4   5   6     2638.99     2590.00     28.65 o
   5   5   6     1773.14     1771.82     23.76 o
   6   5   6       18.79       18.90      4.06 o
   7   5   6     1388.03     1293.84     19.60 o
   8   5   6      115.48      105.10      5.57 o
   9   5   6      199.26      230.73      9.58 o
  10   5   6      282.55      268.94     11.63 o
  11   5   6     1161.55     1206.59     41.75 o
  12   5   6       74.89       95.10     13.59 o
  13   5   6       11.06       12.79     15.64 o
  -7   6   6        2.43       13.85     18.10 o
  -6   6   6       15.60       -6.86     16.27 o
  -5   6   6        5.95       -0.48      7.86 o
  -4   6   6      402.38      414.08     13.43 o
  -3   6   6      612.84      600.89     15.65 o
  -2   6   6     1147.81     1083.45     19.73 o
  -1   6   6        0.45       -6.13      4.60 o
   0   6   6      423.34      484.23     18.40 o
   1   6   6      199.54      200.65     11.55 o
   2   6   6     2669.23     2695.51     34.59 o
   3   6   6       15.22       21.16      3.89 o
   4   6   6     1823.71     1850.55     27.27 o
   5   6   6      349.33      427.87     10.42 o
   6   6   6     1672.92     1677.98     24.90 o
   7   6   6     2486.15     2480.56     31.86 o
   8   6   6     2616.32     2618.71     36.73 o
   9   6   6       19.46       16.86      5.30 o
  10   6   6      130.82      141.81     11.29 o
  11   6   6      667.04      662.88     16.61 o
  12   6   6        4.13        7.75     10.87 o
  13   6   6       58.98       65.40     16.59 o
  -7   7   6       23.42       10.43     29.38 o
  -6   7   6       26.11       96.67     30.33 o
  -5   7   6       20.91       31.14     13.99 o
  -4   7   6        3.05       -5.13      7.18 o
  -3   7   6        0.31       -3.50      6.72 o
  -2   7   6       16.99        2.04      6.04 o
  -1   7   6      458.40      441.57     15.43 o
   0   7   6       68.80       72.63      6.08 o
   1   7   6      273.08      290.17      9.81 o
   2   7   6      615.67      549.03     12.68 o
   3   7   6      270.15      259.79      8.85 o
   4   7   6     1842.81     1874.74     30.79 o
   5   7   6      117.16      123.25     10.18 o
   6   7   6      573.00      664.69     14.14 o
   7   7   6      524.42      493.89     11.44 o
   8   7   6       97.00       98.25      6.84 o
   9   7   6      153.81      167.43      7.79 o
  10   7   6      246.74      284.13     14.14 o
  11   7   6      447.63      395.13     16.24 o
  12   7   6        6.22        0.84      8.53 o
  13   7   6      325.27      341.67     24.17 o
  -7   8   6        0.05       28.43     34.59 o
  -6   8   6        3.73      -22.75     27.01 o
  -5   8   6       54.30      104.73     31.75 o
  -4   8   6        1.39        5.38      8.78 o
  -3   8   6       99.66       88.47     11.56 o
  -2   8   6        8.71       37.30      8.76 o
  -1   8   6       23.21       36.30      6.77 o
   0   8   6      137.86      117.12      8.96 o
   1   8   6       12.58        2.71      5.33 o
   2   8   6      150.11      209.99      8.92 o
   3   8   6       96.74       67.39      7.05 o
   4   8   6      341.60      305.47     15.04 o
   5   8   6       33.66       31.04      6.22 o
   6   8   6       13.84       32.03      5.65 o
   7   8   6      811.15      807.97     17.11 o
   8   8   6      293.60      264.48      9.91 o
   9   8   6      599.78      625.16     14.56 o
  10   8   6      586.98      628.43     16.40 o
  11   8   6       30.63       42.65      9.25 o
  12   8   6      235.57      239.49     21.09 o
  13   8   6      288.19      317.03     22.75 o
  -6   9   6      173.73      242.63     42.18 o
  -5   9   6        2.44       11.85     32.70 o
  -4   9   6        6.02      -11.05     11.07 o
  -3   9   6      119.18      138.31     15.88 o
  -2   9   6      316.55      399.68     22.63 o
  -1   9   6      219.92      232.49     20.38 o
   0   9   6      102.51      140.89     13.72 o
   1   9   6       85.28       52.84      9.17 o
   2   9   6        6.85       -1.16      7.40 o
   3   9   6      283.07      306.02     11.96 o
   4   9   6      358.48      325.28     11.94 o
   5   9   6       32.36       21.06      6.87 o
   6   9   6      126.67      161.44      9.12 o
   7   9   6     1031.67     1101.86     21.73 o
   8   9   6        4.24        3.28      8.16 o
   9   9   6       49.25       37.46      6.76 o
  10   9   6      199.43      207.88     16.42 o
  11   9   6      134.38      139.43     12.56 o
  12   9   6      257.86      245.32     32.70 o
  -5  10   6       39.63       93.83     38.86 o
  -4  10   6       41.87       24.18     13.68 o
  -3  10   6        2.19       -3.34     11.97 o
  -2  10   6        1.66       -3.13     13.69 o
  -1  10   6      317.79      261.72     17.16 o
   0  10   6        6.47       -5.59      9.99 o
   1  10   6        1.77       15.35      9.16 o
   2  10   6        6.39        8.34      8.34 o
   3  10   6      130.01      119.64     10.73 o
   4  10   6      554.79      611.49     18.70 o
   5  10   6        4.74        9.99      7.34 o
   6  10   6       21.08       16.67      7.34 o
   7  10   6       53.06       67.94      8.10 o
   8  10   6       30.69       23.36      7.33 o
   9  10   6      224.52      188.77     10.39 o
  10  10   6       50.82       42.98     11.89 o
  11  10   6      623.26      607.15     24.40 o
  12  10   6       36.99       47.70     11.39 o
  -4  11   6       10.53       41.18     18.76 o
  -3  11   6        1.79       -1.59     16.64 o
  -2  11   6       16.32       10.28     15.42 o
  -1  11   6       81.90       43.61     13.10 o
   0  11   6      349.62      469.44     26.51 o
   1  11   6       36.39       56.77     11.15 o
   2  11   6      130.21      139.02     12.25 o
   3  11   6       35.33       23.51      9.71 o
   4  11   6        6.66        8.58      9.05 o
   5  11   6       97.69      123.45     11.32 o
   6  11   6       97.46      113.42     12.25 o
   7  11   6       78.20       59.72     13.14 o
   8  11   6       18.21       11.58     12.79 o
   9  11   6      136.60      153.04     15.73 o
  10  11   6        4.40       19.43     18.01 o
  11  11   6       44.81       35.49     24.88 o
  -3  12   6        0.41       -1.46     18.57 o
  -2  12   6      120.53      134.33     21.16 o
  -1  12   6       10.19        9.53     17.30 o
   0  12   6        9.48       18.92     16.21 o
   1  12   6       13.66        9.49     23.93 o
   2  12   6       31.93       22.35     12.89 o
   3  12   6       78.35       54.29     12.85 o
   4  12   6        6.57       14.40     11.20 o
   5  12   6      153.64      169.54     14.75 o
   6  12   6        6.44       13.55     10.73 o
   7  12   6       42.04       68.19     11.95 o
   8  12   6        4.59       11.14     10.46 o
   9  12   6       22.81       27.66     12.64 o
  10  12   6       31.56       33.71     14.93 o
  -1  13   6        0.62      -18.01     27.96 o
   0  13   6      190.27      117.52     34.12 o
   1  13   6      137.62      128.90     34.59 o
   2  13   6      125.10      205.19     36.96 o
   3  13   6      168.57      183.22     17.56 o
   4  13   6      138.37      139.49     15.72 o
   5  13   6        1.44      -11.67     11.71 o
   6  13   6        2.25        4.49     23.62 o
   7  13   6      112.48      156.42     15.29 o
   8  13   6       56.11       72.50     13.17 o
   9  13   6       26.68       14.30     13.76 o
   1  14   6        0.27       38.86     30.33 o
   2  14   6        2.67      -43.36     28.91 o
   3  14   6        1.73        2.84     29.85 o
   4  14   6        1.94        8.17     19.16 o
   5  14   6       30.79       18.31     18.58 o
   6  14   6       21.05       42.33     18.96 o
   7  14   6       61.70       45.19     18.75 o
  -4 -11   7        8.09       -4.45     15.79 o
  -3 -11   7        0.23       23.22     16.38 o
  -2 -11   7       46.58        9.95     16.75 o
  -1 -11   7        0.54      -19.90     24.64 o
   0 -11   7        5.27        9.48     26.54 o
   1 -11   7       45.08       32.68     21.75 o
   2 -11   7      169.16      136.78     25.55 o
  -6 -10   7        1.62      -20.31     13.54 o
  -5 -10   7        1.89      -20.31     13.54 o
  -4 -10   7        9.17        2.54     14.77 o
  -3 -10   7      159.17      222.00     21.80 o
  -2 -10   7        3.72      -10.16     13.83 o
  -1 -10   7       13.34        7.13     13.45 o
   0 -10   7      160.57      118.71     20.77 o
   1 -10   7        2.55        3.43     17.34 o
   2 -10   7       25.10       26.51     26.54 o
   3 -10   7        2.90       -2.17     22.04 o
   4 -10   7       21.47        4.20     23.46 o
  -7  -9   7      113.53      112.78     21.80 o
  -6  -9   7       36.59       58.81     14.07 o
  -5  -9   7       46.89       75.35     15.03 o
  -4  -9   7        3.85        2.32     10.90 o
  -3  -9   7       52.79       25.91     15.94 o
  -2  -9   7       44.82       53.66     12.35 o
  -1  -9   7       24.19       33.93     10.75 o
   0  -9   7       12.53        4.38     12.17 o
   1  -9   7       59.63       72.57     18.96 o
   2  -9   7        2.03       20.61     17.42 o
   3  -9   7       35.53       46.65     19.76 o
   4  -9   7      287.83      292.88     27.27 o
   5  -9   7      103.07       82.97     26.48 o
   6  -9   7        4.17       -6.19     14.20 o
  -7  -8   7       34.97       24.17     18.01 o
  -6  -8   7       53.07       40.01     18.48 o
  -5  -8   7      129.04      149.34     15.89 o
  -4  -8   7        3.15       23.49     10.24 o
  -3  -8   7       28.44       20.56     10.00 o
  -2  -8   7        3.19       13.29      8.87 o
  -1  -8   7      340.49      381.19     16.06 o
   0  -8   7      163.09      150.20     15.66 o
   1  -8   7       68.94       80.59     11.12 o
   2  -8   7      419.59      366.57     26.86 o
   3  -8   7      252.22      261.07     24.45 o
   4  -8   7        0.80       -7.10     17.39 o
   5  -8   7        1.97        2.75     19.60 o
   6  -8   7       66.04       49.07     19.48 o
   7  -8   7       29.15       34.86     14.89 o
  -8  -7   7      175.84      202.35     22.75 o
  -7  -7   7      115.30       96.41     10.99 o
  -6  -7   7        1.69        3.01      9.20 o
  -5  -7   7      543.21      576.53     20.26 o
  -4  -7   7        1.69       -2.75      6.92 o
  -3  -7   7      498.13      558.31     17.78 o
  -2  -7   7        1.27       17.94      9.59 o
  -1  -7   7      458.36      476.90     16.99 o
   0  -7   7       13.28       21.34      8.82 o
   1  -7   7      242.99      327.51     15.08 o
   2  -7   7       74.21       46.51      9.74 o
   3  -7   7       46.30       33.04     12.46 o
   4  -7   7       18.46       -4.79     15.85 o
   5  -7   7      147.63      179.47     22.60 o
   6  -7   7      241.91      232.60     16.95 o
   7  -7   7      184.56      176.42     17.15 o
   8  -7   7        1.56      -13.57     20.10 o
  -9  -6   7       16.71       36.49     18.01 o
  -8  -6   7       24.12       26.05     11.86 o
  -7  -6   7       86.91      109.15     12.21 o
  -6  -6   7      105.58      118.91     10.92 o
  -5  -6   7       55.88       54.82      9.57 o
  -4  -6   7     1150.09     1066.87     19.42 o
  -3  -6   7      416.49      497.36     13.03 o
  -2  -6   7     1406.78     1425.13     23.93 o
  -1  -6   7       56.48       46.13      6.66 o
   0  -6   7      322.71      353.57     13.55 o
   1  -6   7      427.72      525.72     29.41 o
   2  -6   7       14.64       11.83      8.32 o
   3  -6   7       13.60       -1.46     10.39 o
   4  -6   7      108.73      110.66     17.75 o
   5  -6   7      441.46      461.76     35.54 o
   6  -6   7      129.98      145.67     14.20 o
   7  -6   7       13.29       -3.54     11.36 o
   8  -6   7      105.35      136.64     30.09 o
   9  -6   7       14.14       11.49     19.58 o
  -9  -5   7        0.15       13.63     12.54 o
  -8  -5   7      200.87      233.77     16.71 o
  -7  -5   7       94.27      123.44     13.57 o
  -6  -5   7      252.59      262.18     13.31 o
  -5  -5   7       24.69       19.53      8.26 o
  -4  -5   7       11.33       24.88      5.72 o
  -3  -5   7     3133.24     3250.73     50.07 o
  -2  -5   7      979.64      967.20     17.77 o
  -1  -5   7       60.45      112.16      7.06 o
   0  -5   7      482.40      419.36     11.89 o
   1  -5   7     1718.37     1703.53     26.93 o
   2  -5   7       28.87       32.31      6.90 o
   3  -5   7      537.55      616.82     22.13 o
   4  -5   7      131.81       96.40     11.71 o
   5  -5   7      181.24      178.58     18.96 o
   6  -5   7       68.30       70.04     17.57 o
   7  -5   7       42.78       41.20     11.52 o
   8  -5   7       83.83       99.62     19.55 o
   9  -5   7      185.82      231.29     42.89 o
  10  -5   7       81.69       94.26     23.00 o
  -9  -4   7        8.43       -6.63     16.59 o
  -8  -4   7        2.45       10.90     11.73 o
  -7  -4   7       97.03      108.59     12.90 o
  -6  -4   7       35.45       27.37     10.81 o
  -5  -4   7       10.74       25.52      7.23 o
  -4  -4   7      301.34      296.38     17.09 o
  -3  -4   7      599.49      639.31     15.93 o
  -2  -4   7     3211.08     3135.97     42.79 o
  -1  -4   7     1269.14     1454.10     23.49 o
   0  -4   7      180.51      173.58      9.44 o
   1  -4   7      141.97      144.28      8.89 o
   2  -4   7        1.90        3.67      4.97 o
   3  -4   7     1631.05     1724.03     37.61 o
   4  -4   7      218.43      216.18      9.74 o
   5  -4   7        1.08      -12.16      8.11 o
   6  -4   7       84.58       95.35     12.87 o
   7  -4   7      417.79      443.36     15.87 o
   8  -4   7      511.50      521.45     68.48 o
   9  -4   7       67.24       44.06     18.09 o
  10  -4   7       20.92       -9.13     18.39 o
  11  -4   7       77.06       56.39     28.91 o
  -9  -3   7       77.82       85.30     20.38 o
  -8  -3   7        2.32       -3.52     15.64 o
  -7  -3   7       16.51        4.20     10.37 o
  -6  -3   7      223.52      210.32     14.74 o
  -5  -3   7      129.58      151.39      9.36 o
  -4  -3   7      839.92      807.48     22.00 o
  -3  -3   7        4.99        7.39      4.65 o
  -2  -3   7       65.87       48.32      5.12 o
  -1  -3   7     1527.18     1613.61     24.37 o
   0  -3   7      292.10      275.21      7.71 o
   1  -3   7       19.94       20.60      4.69 o
   2  -3   7      136.07      136.13      6.85 o
   3  -3   7     2398.81     2432.82     36.03 o
   4  -3   7       54.63       40.71      5.63 o
   5  -3   7     2589.09     2591.78     46.55 o
   6  -3   7       37.42       10.29     10.98 o
   7  -3   7      142.43      132.52     10.81 o
   8  -3   7       31.30       51.68      8.58 o
   9  -3   7       32.51       50.87     12.17 o
  10  -3   7        2.40        4.69     12.65 o
  11  -3   7        8.13       -4.74     23.69 o
  -9  -2   7      160.37      111.84     23.22 o
  -8  -2   7      258.13      224.16     17.59 o
  -7  -2   7       46.64       67.20     13.03 o
  -6  -2   7       18.02       10.19     10.39 o
  -5  -2   7        2.55       10.33      5.79 o
  -4  -2   7       61.57       43.59      4.70 o
  -3  -2   7       16.63       16.59      4.58 o
  -2  -2   7       66.82       82.50      5.41 o
  -1  -2   7      250.84      256.53      7.07 o
   0  -2   7      207.04      207.87      6.51 o
   1  -2   7     3743.17     3665.11     47.70 o
   2  -2   7        9.13        0.13      3.79 o
   3  -2   7      818.61      879.55     14.75 o
   4  -2   7       50.23       54.06      5.78 o
   5  -2   7     2862.03     2753.78     38.88 o
   6  -2   7      242.13      244.53     10.17 o
   7  -2   7      193.82      181.63     10.12 o
   8  -2   7      230.61      229.74     11.17 o
   9  -2   7      560.37      566.85     22.05 o
  10  -2   7      492.69      553.80     22.48 o
  11  -2   7        0.65       -6.75     14.10 o
  12  -2   7        0.61       27.96     27.01 o
  -9  -1   7        5.68       -0.95     19.43 o
  -8  -1   7       21.35       12.32     18.96 o
  -7  -1   7      382.31      421.33     30.09 o
  -6  -1   7      274.37      307.45     15.27 o
  -5  -1   7        5.22       -1.33      6.26 o
  -4  -1   7      516.81      482.22     15.05 o
  -3  -1   7     2332.80     2422.68     35.24 o
  -2  -1   7      358.17      296.91      7.48 o
  -1  -1   7        4.28       12.06      3.33 o
   0  -1   7       11.45        9.01      3.25 o
   1  -1   7     1654.24     1722.71     23.08 o
   2  -1   7        7.91       -0.26      3.11 o
   3  -1   7      101.04      136.17      5.21 o
   4  -1   7     1370.57     1418.01     28.97 o
   5  -1   7     7513.67     7691.83     97.92 o
   6  -1   7     1090.07     1167.44     19.98 o
   7  -1   7      274.81      256.11      9.68 o
   8  -1   7      222.23      231.36      8.74 o
   9  -1   7      675.01      700.72     24.38 o
  10  -1   7      185.50      211.71     15.38 o
  11  -1   7      160.98      203.86     27.96 o
  12  -1   7        1.51       -1.90     24.17 o
  -9   0   7      133.35      110.41     25.12 o
  -8   0   7       14.90       -4.26     18.96 o
  -7   0   7       45.05       54.91     13.54 o
  -6   0   7      107.81       93.00     26.50 o
  -5   0   7      373.58      439.29     17.58 o
  -4   0   7        5.86        1.41      3.67 o
  -3   0   7       20.80       24.99      4.21 o
  -2   0   7       83.90       71.92      4.19 o
  -1   0   7     1270.91     1172.43     20.95 o
   0   0   7       13.27       11.53      3.48 o
   1   0   7      312.35      298.11      8.91 o
   2   0   7      113.21      109.94      4.98 o
   3   0   7     4442.89     3968.93     48.07 o
   4   0   7      282.44      287.02      8.45 o
   5   0   7      224.75      269.04      7.98 o
   6   0   7       33.73       33.06      5.19 o
   7   0   7     2825.66     2626.48     33.43 o
   8   0   7      130.07      133.84      5.30 o
   9   0   7        1.29        2.66      7.62 o
  10   0   7      109.64      126.01     14.64 o
  11   0   7      146.22      115.76     27.72 o
  12   0   7      169.01      192.80     18.96 o
  -9   1   7       62.14      104.25     26.54 o
  -8   1   7       61.81       35.54     22.27 o
  -7   1   7      436.06      445.45     35.07 o
  -6   1   7      265.51      310.25     16.71 o
  -5   1   7      676.42      741.28     23.63 o
  -4   1   7        0.49        2.96      2.76 o
  -3   1   7      213.56      219.89      7.08 o
  -2   1   7      747.88      701.46     17.72 o
  -1   1   7     2879.50     3017.21     46.29 o
   0   1   7        5.22       -1.68      3.33 o
   1   1   7      275.73      174.37      7.72 o
   2   1   7        0.37       -4.08      2.72 o
   3   1   7     5395.67     5790.82     68.46 o
   4   1   7     1550.93     1750.05     23.31 o
   5   1   7      692.50      626.38     12.94 o
   6   1   7      695.93      747.53     17.98 o
   7   1   7     5763.82     5897.73     74.16 o
   8   1   7      347.99      331.40     12.35 o
   9   1   7      125.51      116.90     20.07 o
  10   1   7       95.34       92.22     10.86 o
  11   1   7      419.63      473.33     23.48 o
  12   1   7      289.49      311.53     32.22 o
  13   1   7       39.37       17.53     22.75 o
  -9   2   7       30.71       24.17     25.12 o
  -8   2   7       60.14       50.23     23.69 o
  -7   2   7      279.24      238.84     28.91 o
  -6   2   7        5.34        2.57     25.12 o
  -5   2   7      379.46      378.10     17.90 o
  -4   2   7       94.19      104.55      6.95 o
  -3   2   7     1892.54     1962.78     28.58 o
  -2   2   7      185.85      212.21      7.43 o
  -1   2   7       40.59       45.03      4.28 o
   0   2   7      160.30      158.11      8.32 o
   1   2   7      433.52      340.82     11.34 o
   2   2   7       11.22       14.47      3.16 o
   3   2   7       68.55       67.66      4.25 o
   4   2   7      242.69      230.17      6.53 o
   5   2   7      373.93      306.01      7.53 o
   6   2   7     1443.47     1402.53     21.03 o
   7   2   7      596.86      683.12     14.81 o
   8   2   7       57.47       43.36      6.30 o
   9   2   7       88.65       93.90      8.44 o
  10   2   7       46.01       62.63      9.41 o
  11   2   7       55.09       57.55     10.20 o
  12   2   7      274.10      312.42     37.44 o
  13   2   7        6.93       -6.82     13.23 o
  -9   3   7       35.90       70.61     28.91 o
  -8   3   7        7.28       20.38     23.22 o
  -7   3   7      570.80      569.61     41.23 o
  -6   3   7      566.65      652.80     31.97 o
  -5   3   7        5.40       -4.98     13.06 o
  -4   3   7      166.91      189.07      8.38 o
  -3   3   7     1226.10     1249.96     20.74 o
  -2   3   7      289.74      320.03      9.35 o
  -1   3   7       81.39       69.77      4.77 o
   0   3   7      297.99      259.63      8.98 o
   1   3   7     3129.11     3204.32     37.31 o
   2   3   7      538.77      483.70     11.13 o
   3   3   7        7.01       18.17      3.56 o
   4   3   7       85.55      112.67      4.91 o
   5   3   7     4596.47     4842.58     57.45 o
   6   3   7        6.84       11.91      3.04 o
   7   3   7     1039.39     1074.24     17.90 o
   8   3   7      562.37      587.35     12.77 o
   9   3   7      605.12      696.32     17.34 o
  10   3   7      482.37      486.27     17.17 o
  11   3   7      214.27      237.96     13.17 o
  12   3   7       79.64       88.14     13.39 o
  13   3   7      110.40      105.20     20.85 o
  -8   4   7       49.54       49.28     24.64 o
  -7   4   7       83.41       68.71     23.22 o
  -6   4   7       71.78       65.11     16.74 o
  -5   4   7        3.02      -11.12     13.43 o
  -4   4   7       76.42       71.51      9.03 o
  -3   4   7      803.65      818.74     16.31 o
  -2   4   7      177.85      166.72      7.71 o
  -1   4   7     2518.99     2535.98     39.53 o
   0   4   7      786.35      711.65     13.02 o
   1   4   7      276.15      299.15      9.81 o
   2   4   7       42.72       14.29      3.55 o
   3   4   7     1105.23     1113.59     22.64 o
   4   4   7       21.18       23.62      3.76 o
   5   4   7      317.41      320.47      9.07 o
   6   4   7       17.94       13.31      4.49 o
   7   4   7      158.17      170.93      7.98 o
   8   4   7     1273.15     1197.92     25.68 o
   9   4   7      231.93      266.77      9.39 o
  10   4   7      238.31      247.31     12.10 o
  11   4   7      112.66      127.37     10.39 o
  12   4   7       30.79       45.14      9.75 o
  13   4   7       27.21       24.17     17.53 o
  -8   5   7        0.36      -23.69     23.22 o
  -7   5   7       39.34       19.43     25.12 o
  -6   5   7      172.65      124.33     25.35 o
  -5   5   7      239.74      238.49     21.32 o
  -4   5   7      342.37      373.39     13.89 o
  -3   5   7      802.39      875.64     21.37 o
  -2   5   7        9.79        8.54      5.49 o
  -1   5   7     1116.00     1055.55     19.01 o
   0   5   7       83.81       89.45      5.89 o
   1   5   7     1422.92     1465.81     23.11 o
   2   5   7     1983.18     1982.20     26.73 o
   3   5   7     1867.04     1891.78     23.87 o
   4   5   7     2076.30     1937.55     24.12 o
   5   5   7        9.11        5.87      3.28 o
   6   5   7      163.43      164.90      7.74 o
   7   5   7     2267.08     2447.21     34.02 o
   8   5   7      295.36      276.67      9.38 o
   9   5   7      819.83      850.45     18.75 o
  10   5   7      511.88      535.88     14.71 o
  11   5   7       36.54       53.93      8.73 o
  12   5   7       26.90       37.94     17.30 o
  13   5   7       48.77       37.91     18.48 o
  -6   6   7       38.81       45.40     17.91 o
  -5   6   7      211.86      201.39     21.38 o
  -4   6   7        3.69       -5.56      8.07 o
  -3   6   7       77.75      101.02      9.67 o
  -2   6   7      499.19      463.08     15.81 o
  -1   6   7      542.23      575.77     18.47 o
   0   6   7      703.77      627.06     14.21 o
   1   6   7      571.40      662.03     17.73 o
   2   6   7        0.08        4.28      4.81 o
   3   6   7        3.31        4.52      4.06 o
   4   6   7     1955.19     1791.36     26.43 o
   5   6   7      335.58      366.49     19.30 o
   6   6   7      123.33      122.71      6.18 o
   7   6   7      107.55       92.41      5.85 o
   8   6   7      145.13      123.75      6.83 o
   9   6   7      138.03      139.31     10.57 o
  10   6   7      446.94      426.30     13.10 o
  11   6   7       42.81       39.06      6.89 o
  12   6   7      214.90      208.78     17.27 o
  13   6   7       23.69       20.85     17.53 o
  -6   7   7        2.44        2.84     29.85 o
  -5   7   7       82.77      118.47     32.22 o
  -4   7   7      165.20      148.30     12.99 o
  -3   7   7      151.45      172.92     11.96 o
  -2   7   7        4.30       -0.59      7.81 o
  -1   7   7      327.21      393.64     20.22 o
   0   7   7        0.80       -3.28      5.68 o
   1   7   7     2285.57     2233.56     43.06 o
   2   7   7       29.80       25.23      5.73 o
   3   7   7     4397.92     4596.94     61.45 o
   4   7   7     2140.36     2053.19     33.59 o
   5   7   7      307.55      347.56     18.41 o
   6   7   7     1110.34     1035.24     18.38 o
   7   7   7      597.43      601.43     14.69 o
   8   7   7      443.39      452.52     12.68 o
   9   7   7      629.44      682.60     15.96 o
  10   7   7      516.08      535.33     20.35 o
  11   7   7      119.79      123.63      9.37 o
  12   7   7        1.26       11.31     11.61 o
  13   7   7        1.87       -3.79     15.64 o
  -6   8   7        0.57       27.96     30.33 o
  -5   8   7       64.43      111.84     35.07 o
  -4   8   7       70.53       73.66     12.60 o
  -3   8   7      402.67      381.88     24.33 o
  -2   8   7       80.30       94.45     12.03 o
  -1   8   7      677.15      696.50     23.42 o
   0   8   7       71.37       73.73     10.88 o
   1   8   7     1234.89     1220.18     27.06 o
   2   8   7     1076.44      931.29     18.40 o
   3   8   7     1189.92     1273.49     22.12 o
   4   8   7      222.53      191.60      9.58 o
   5   8   7      434.42      434.93     14.80 o
   6   8   7      481.84      462.60     13.69 o
   7   8   7      364.87      391.68     12.68 o
   8   8   7      360.41      395.64     16.54 o
   9   8   7      180.82      200.02     10.86 o
  10   8   7      161.62      159.56      8.82 o
  11   8   7       70.43       56.86     11.56 o
  12   8   7       77.97       87.20     12.72 o
  -5   9   7       19.66       -4.26     29.85 o
  -4   9   7        3.12       14.89     15.93 o
  -3   9   7        1.01       12.62     11.47 o
  -2   9   7      433.09      353.86     19.29 o
  -1   9   7       23.79       22.54     10.83 o
   0   9   7        1.70        6.81      8.70 o
   1   9   7       65.49       31.77      8.90 o
   2   9   7      134.87       88.39      9.88 o
   3   9   7     1383.59     1483.19     41.93 o
   4   9   7       47.25       55.59     11.93 o
   5   9   7      822.69      939.83     20.40 o
   6   9   7      536.36      476.19     14.83 o
   7   9   7       12.18       15.24      7.06 o
   8   9   7       63.05       70.66     10.28 o
   9   9   7      614.39      712.00     29.02 o
  10   9   7      144.81      134.89      9.85 o
  11   9   7       93.24       85.26     12.56 o
  12   9   7      181.48      174.02     14.74 o
  -4  10   7        4.71        5.50     30.80 o
  -3  10   7        3.51      -18.07     12.05 o
  -2  10   7       11.17       26.38     12.66 o
  -1  10   7      218.73      198.48     18.11 o
   0  10   7      102.35      138.87     14.23 o
   1  10   7      433.46      472.52     18.86 o
   2  10   7      273.66      238.56     13.93 o
   3  10   7      297.02      287.95     14.29 o
   4  10   7       65.19       37.95      9.61 o
   5  10   7       12.57        4.70      8.61 o
   6  10   7       78.30      122.25     10.47 o
   7  10   7       97.42       95.46      8.97 o
   8  10   7     1081.88     1144.98     34.40 o
   9  10   7       66.08       95.73      9.71 o
  10  10   7      339.79      368.92     28.31 o
  11  10   7      165.33      171.58     15.24 o
  12  10   7       44.20       39.81     12.40 o
  -3  11   7        0.24      -11.30     27.25 o
  -2  11   7       48.45       57.51     19.90 o
  -1  11   7       42.84       80.47     32.93 o
   0  11   7        0.28      -10.16     13.75 o
   1  11   7       66.36       31.49     15.02 o
   2  11   7       75.73       75.46     11.65 o
   3  11   7       28.38       15.14     10.02 o
   4  11   7       65.41       57.33     17.87 o
   5  11   7      113.27      139.50     13.58 o
   6  11   7      110.43      127.46     13.05 o
   7  11   7      324.15      370.15     17.80 o
   8  11   7      211.30      181.70     13.87 o
   9  11   7       21.63       26.61      9.26 o
  10  11   7      234.36      246.68     14.75 o
  11  11   7      205.45      201.81     17.42 o
  -2  12   7       15.29       15.24     18.49 o
  -1  12   7        2.40      -18.55     16.47 o
   0  12   7        1.34       -1.32     15.33 o
   1  12   7      184.15      168.69     20.95 o
   2  12   7       17.31       -1.66     15.08 o
   3  12   7      273.75      343.95     19.68 o
   4  12   7       17.73       17.91     11.89 o
   5  12   7       19.65       31.38     12.04 o
   6  12   7       15.42        7.53     11.75 o
   7  12   7      104.64      150.91     14.68 o
   8  12   7        1.09      -11.22     10.95 o
   9  12   7        6.09       11.50     11.28 o
  10  12   7      435.68      468.67     47.15 o
   0  13   7       41.40       98.57     36.49 o
   1  13   7       61.13       35.54     32.22 o
   2  13   7       22.72       43.12     27.49 o
   3  13   7       74.47       79.61     29.85 o
   4  13   7        0.66        4.42     13.37 o
   5  13   7        4.25      -10.75     12.34 o
   6  13   7       75.08       65.92     14.06 o
   7  13   7       40.32       47.09     13.51 o
   8  13   7        2.94      -12.74     11.72 o
   9  13   7       41.95       59.93     15.69 o
   2  14   7       12.36      -13.74     27.96 o
   3  14   7       12.52       -7.11     29.38 o
   4  14   7       83.27       63.03     31.28 o
   5  14   7        1.73      -27.13     18.39 o
   6  14   7        7.96       28.40     28.20 o
   7  14   7        5.72        7.80     18.91 o
  -4 -10   8        0.18        1.04     15.22 o
  -3 -10   8       61.62       38.84     24.17 o
  -2 -10   8        0.77        0.00     15.24 o
  -1 -10   8       20.26       28.61     17.53 o
   0 -10   8        1.77       12.29     19.40 o
   1 -10   8       11.29       35.34     20.59 o
   2 -10   8      238.33      301.09     28.95 o
   3 -10   8       25.68       59.24     22.81 o
  -5  -9   8        9.73      -20.53     14.03 o
  -4  -9   8        2.66       26.83     15.32 o
  -3  -9   8       13.25        5.47     11.99 o
  -2  -9   8      142.81      154.55     19.06 o
  -1  -9   8      201.25      160.67     22.34 o
   0  -9   8      276.54      297.25     19.65 o
   1  -9   8       57.52       49.50     18.88 o
   2  -9   8       21.08       24.68     19.21 o
   3  -9   8      135.35      128.78     23.09 o
   4  -9   8      106.16       98.55     23.79 o
   5  -9   8       12.44       41.16     22.27 o
  -6  -8   8       48.74       40.03     15.16 o
  -5  -8   8       53.64       51.80     14.57 o
  -4  -8   8       15.28       18.60     13.97 o
  -3  -8   8       23.51       34.34     11.69 o
  -2  -8   8       25.06       47.80     10.59 o
  -1  -8   8      204.10      163.66     12.93 o
   0  -8   8       11.99       25.33     11.70 o
   1  -8   8      191.05      189.92     16.36 o
   2  -8   8       15.88       -1.56     17.08 o
   3  -8   8       18.88       -5.24     17.34 o
   4  -8   8      131.32      159.22     27.96 o
   5  -8   8       10.56       13.87     19.74 o
   6  -8   8       35.85       34.37     14.05 o
   7  -8   8        0.70      -11.37     21.78 o
  -7  -7   8       21.59       22.04     22.51 o
  -6  -7   8      258.59      292.14     19.10 o
  -5  -7   8       55.61       43.43     13.02 o
  -4  -7   8      308.05      300.62     20.07 o
  -3  -7   8      154.15      135.48     14.62 o
  -2  -7   8        3.31       20.08      9.14 o
  -1  -7   8       32.99       20.92      9.05 o
   0  -7   8       29.24       28.33     11.15 o
   1  -7   8      318.32      262.52     14.40 o
   2  -7   8      313.27      358.08     21.49 o
   3  -7   8      160.25      135.21     19.60 o
   4  -7   8       87.52       88.20     28.20 o
   5  -7   8       39.88       21.37     18.49 o
   6  -7   8      336.64      308.13     27.94 o
   7  -7   8        0.71       10.84     13.10 o
   8  -7   8       45.86       53.59     21.90 o
  -8  -6   8        3.44       -1.42     18.01 o
  -7  -6   8        1.82       11.55     12.56 o
  -6  -6   8       86.09      117.12     22.75 o
  -5  -6   8       21.79       17.11     11.56 o
  -4  -6   8        4.14      -10.32     11.53 o
  -3  -6   8       19.56       15.18      8.27 o
  -2  -6   8      734.25      808.36     32.69 o
  -1  -6   8     1007.08      960.36     28.25 o
   0  -6   8       21.77        4.01     10.05 o
   1  -6   8      463.52      362.64     18.17 o
   2  -6   8      498.04      519.75     50.35 o
   3  -6   8       14.70       32.93     16.08 o
   4  -6   8        1.55       22.51     15.24 o
   5  -6   8       10.69       -5.96     15.56 o
   6  -6   8      274.88      236.78     24.29 o
   7  -6   8        0.75       10.01     11.88 o
   8  -6   8        0.92        5.64     19.22 o
   9  -6   8        1.65       20.66     30.33 o
  -8  -5   8        7.24       28.91     18.48 o
  -7  -5   8       38.23       55.92     18.48 o
  -6  -5   8       94.22      113.98     21.56 o
  -5  -5   8        1.43        9.96      9.29 o
  -4  -5   8      637.92      672.76     18.12 o
  -3  -5   8       23.86       22.12      7.02 o
  -2  -5   8      149.16      166.72      9.75 o
  -1  -5   8      296.68      257.49     10.95 o
   0  -5   8      545.79      683.58     23.32 o
   1  -5   8      130.71       87.69     11.16 o
   2  -5   8       75.08       50.88     10.49 o
   3  -5   8       23.36        4.29      9.97 o
   4  -5   8      361.36      370.19     24.12 o
   5  -5   8        8.31       26.09     19.19 o
   6  -5   8      231.51      199.42     21.61 o
   7  -5   8      118.25       81.71     13.05 o
   8  -5   8      355.58      406.35     34.36 o
   9  -5   8      122.81      149.98     34.83 o
  10  -5   8       18.68       42.80     41.23 o
  -8  -4   8      174.09      189.55     24.17 o
  -7  -4   8      210.65      213.25     23.69 o
  -6  -4   8       89.67      100.54     11.17 o
  -5  -4   8      297.19      238.38     18.10 o
  -4  -4   8      328.06      411.51     18.69 o
  -3  -4   8      830.65      822.60     18.17 o
  -2  -4   8      328.23      350.76     11.95 o
  -1  -4   8        1.57        0.74      5.92 o
   0  -4   8      764.91      822.02     18.33 o
   1  -4   8      651.18      724.17     17.24 o
   2  -4   8       85.90       61.34      6.55 o
   3  -4   8      305.68      245.11     13.61 o
   4  -4   8     1124.76     1095.16     24.90 o
   5  -4   8       31.64       29.74     10.28 o
   6  -4   8        0.56        4.79      9.81 o
   7  -4   8       60.55       36.23      9.31 o
   8  -4   8      425.01      349.38     19.61 o
   9  -4   8        2.44       13.49     18.28 o
  10  -4   8        3.53        5.04     19.63 o
  -9  -3   8       72.66       74.87     22.27 o
  -8  -3   8       11.59       17.53     18.96 o
  -7  -3   8       30.06       35.54     18.48 o
  -6  -3   8        2.01        1.89     19.67 o
  -5  -3   8       12.82       18.83      8.83 o
  -4  -3   8     1018.72     1061.32     26.42 o
  -3  -3   8       10.70        5.40      5.20 o
  -2  -3   8      687.66      765.31     16.77 o
  -1  -3   8       69.47       53.58      6.53 o
   0  -3   8       18.06       22.80      4.99 o
   1  -3   8       28.70       40.64      5.53 o
   2  -3   8     2179.48     2139.40     31.68 o
   3  -3   8      156.73      132.01      8.87 o
   4  -3   8       35.71       17.47      7.10 o
   5  -3   8       84.87      116.83     13.02 o
   6  -3   8        9.56       12.22      9.54 o
   7  -3   8       35.77       43.49     11.53 o
   8  -3   8      646.58      529.77     22.06 o
   9  -3   8       28.03       27.05     11.87 o
  10  -3   8      217.40      254.37     24.49 o
  11  -3   8      126.61      114.68     30.80 o
  -9  -2   8        0.79        0.95     20.85 o
  -8  -2   8      227.29      270.59     27.96 o
  -7  -2   8        4.59        2.84     18.01 o
  -6  -2   8       75.43      112.08     13.90 o
  -5  -2   8       36.69       39.33      8.37 o
  -4  -2   8       13.57       19.83      5.23 o
  -3  -2   8       27.24       22.08      5.34 o
  -2  -2   8     1650.90     1712.45     23.50 o
  -1  -2   8      334.72      266.38     12.72 o
   0  -2   8      182.91      197.91      7.64 o
   1  -2   8      162.38      147.73      6.99 o
   2  -2   8     1415.30     1509.21     23.76 o
   3  -2   8      411.42      408.79     11.34 o
   4  -2   8       87.93       94.60      6.62 o
   5  -2   8       43.12       46.92      6.84 o
   6  -2   8      707.21      762.87     27.50 o
   7  -2   8       63.97       74.25     11.13 o
   8  -2   8        1.48       -4.77      7.80 o
   9  -2   8       60.61       59.36     12.06 o
  10  -2   8      379.68      369.08     20.27 o
  11  -2   8        8.59      -10.43     23.22 o
  -9  -1   8       44.86       27.49     22.75 o
  -8  -1   8      175.07      161.59     26.06 o
  -7  -1   8      377.14      330.77     29.85 o
  -6  -1   8       84.28      101.13     14.06 o
  -5  -1   8      626.76      555.55     34.33 o
  -4  -1   8      120.78      141.77      7.53 o
  -3  -1   8      171.05      208.85      7.85 o
  -2  -1   8      587.57      618.80     11.66 o
  -1  -1   8       23.03       19.98      3.91 o
   0  -1   8     2688.09     2625.39     33.82 o
   1  -1   8       82.43       98.41      5.98 o
   2  -1   8     2161.98     2119.22     28.40 o
   3  -1   8     1542.39     1625.95     31.74 o
   4  -1   8     4271.97     4077.96     59.86 o
   5  -1   8      898.06      895.74     17.01 o
   6  -1   8      288.94      304.72     18.74 o
   7  -1   8       12.59       25.05     11.30 o
   8  -1   8      249.68      273.18     12.01 o
   9  -1   8       87.54      111.84     18.09 o
  10  -1   8      101.35      106.62     13.73 o
  11  -1   8       22.57       39.66     32.46 o
  12  -1   8        6.96       17.06     24.17 o
  -9   0   8       68.83       39.33     24.17 o
  -8   0   8       64.13       39.81     22.75 o
  -7   0   8       36.56       63.97     21.80 o
  -6   0   8      100.46      118.94     22.27 o
  -5   0   8       24.37       13.93      9.78 o
  -4   0   8      312.88      328.66     12.96 o
  -3   0   8        4.47       -0.41      4.14 o
  -2   0   8      350.65      367.28     10.53 o
  -1   0   8       60.69       44.87      4.22 o
   0   0   8     1513.94     1465.86     23.84 o
   1   0   8        8.65        3.22      4.31 o
   2   0   8       76.99       63.26      5.13 o
   3   0   8      371.45      356.12     10.79 o
   4   0   8     3683.86     3709.66     67.99 o
   5   0   8       56.34       60.14      7.39 o
   6   0   8       43.44       36.03      6.23 o
   7   0   8     1550.79     1489.31     42.07 o
   8   0   8      418.20      447.23     11.47 o
   9   0   8      239.96      267.10     15.45 o
  10   0   8       86.42       76.63     14.10 o
  11   0   8        0.41        0.11     23.22 o
  12   0   8      125.31      137.43     27.01 o
  -9   1   8        1.06      -22.75     23.22 o
  -8   1   8        0.39       -5.69     21.80 o
  -7   1   8        9.92       30.33     21.80 o
  -6   1   8        5.07       11.41     13.83 o
  -5   1   8      684.81      662.20     29.92 o
  -4   1   8      296.76      314.05      7.96 o
  -3   1   8      283.51      275.04      8.12 o
  -2   1   8      128.62      107.46      7.06 o
  -1   1   8       57.95       43.84      5.22 o
   0   1   8      327.16      318.33      9.43 o
   1   1   8       92.24      130.05      7.47 o
   2   1   8     2791.43     2612.40     33.75 o
   3   1   8      750.72      711.86     27.33 o
   4   1   8     3481.33     3641.26     71.14 o
   5   1   8     3337.73     3333.50     52.24 o
   6   1   8     1692.95     1608.61     22.54 o
   7   1   8      411.27      417.47     13.18 o
   8   1   8      132.79      143.42      9.80 o
   9   1   8      159.53      164.51     12.48 o
  10   1   8      120.65      113.22     14.22 o
  11   1   8       95.58       99.35     15.65 o
  12   1   8        1.18       12.04     13.54 o
  -8   2   8       90.32       85.77     27.49 o
  -7   2   8       64.67       52.13     24.64 o
  -6   2   8       27.49       31.09     15.37 o
  -5   2   8        0.04        0.74     13.54 o
  -4   2   8        4.08        1.78      4.86 o
  -3   2   8       87.01       75.06     13.28 o
  -2   2   8       44.86       27.92      5.09 o
  -1   2   8        0.71       -1.48      4.62 o
   0   2   8       10.90        2.77      2.99 o
   1   2   8        3.21        2.70      3.86 o
   2   2   8     5987.31     5813.90     79.36 o
   3   2   8       47.04       32.46      4.70 o
   4   2   8        8.30       27.56      4.19 o
   5   2   8       59.38       70.09      4.81 o
   6   2   8     2939.91     2853.09     38.97 o
   7   2   8       58.95       79.26      6.08 o
   8   2   8      115.49      121.20      8.92 o
   9   2   8      820.50      890.76     26.13 o
  10   2   8      178.10      159.69     14.77 o
  11   2   8      895.55      892.65     54.02 o
  12   2   8       35.08       20.69     20.38 o
  13   2   8        6.79       21.32     21.80 o
  -8   3   8       99.91       75.82     28.91 o
  -7   3   8        0.30      -13.74     21.80 o
  -6   3   8        1.49        6.54     16.38 o
  -5   3   8      105.57      127.13     18.01 o
  -4   3   8       20.46       27.61      6.48 o
  -3   3   8      426.88      405.91     16.14 o
  -2   3   8      763.43      780.96     22.57 o
  -1   3   8        7.63        8.09      4.91 o
   0   3   8      546.59      482.66     19.99 o
   1   3   8        0.09        4.32      3.97 o
   2   3   8     1243.04     1301.85     19.33 o
   3   3   8       10.08        7.36      4.37 o
   4   3   8     1556.68     1490.20     22.16 o
   5   3   8      254.15      266.86      8.74 o
   6   3   8      262.34      259.04      8.03 o
   7   3   8     1631.64     1552.22     26.44 o
   8   3   8      507.73      544.90     14.31 o
   9   3   8      216.58      206.28     14.77 o
  10   3   8       12.10        8.39      8.64 o
  11   3   8      344.20      326.91     19.30 o
  12   3   8       14.95       23.46     12.87 o
  13   3   8      107.24      113.08     16.07 o
  -8   4   8        1.20       12.79     27.01 o
  -7   4   8       21.05       29.38     26.06 o
  -6   4   8        3.42       11.09     17.05 o
  -5   4   8        5.51        0.60     15.37 o
  -4   4   8      285.93      286.28     12.06 o
  -3   4   8      170.18      156.31      9.88 o
  -2   4   8      198.95      229.74     10.00 o
  -1   4   8      122.85      100.14      9.13 o
   0   4   8       18.51       24.10      5.24 o
   1   4   8      634.75      692.24     14.92 o
   2   4   8      108.91      115.65     12.28 o
   3   4   8      783.69      816.19     15.11 o
   4   4   8     1729.37     1675.47     23.20 o
   5   4   8      450.44      400.59      9.18 o
   6   4   8       84.05       67.90      6.34 o
   7   4   8      810.68      802.78     16.80 o
   8   4   8     1252.39     1275.09     22.84 o
   9   4   8       86.14       76.08      7.21 o
  10   4   8     1000.58     1038.53     22.96 o
  11   4   8      742.05      733.65     22.15 o
  12   4   8       47.13       39.54     12.72 o
  13   4   8      278.63      305.65     27.49 o
  -7   5   8       19.94      -13.27     25.59 o
  -6   5   8       17.39        3.32     17.76 o
  -5   5   8        1.75      -17.25     36.96 o
  -4   5   8        3.46       -2.18      7.43 o
  -3   5   8      370.23      387.23     26.88 o
  -2   5   8        2.49        3.68      7.08 o
  -1   5   8       90.29       79.31      7.73 o
   0   5   8     2432.64     2277.68     34.54 o
   1   5   8      759.38      701.60     17.41 o
   2   5   8       89.35       89.78      6.86 o
   3   5   8      194.99      197.99      7.39 o
   4   5   8     2117.24     2170.06     39.13 o
   5   5   8      310.28      268.96     11.80 o
   6   5   8     1301.88     1411.29     26.83 o
   7   5   8      873.88      935.03     18.59 o
   8   5   8      127.54      135.52      7.93 o
   9   5   8      668.04      631.67     16.72 o
  10   5   8       51.52       75.87      8.42 o
  11   5   8        1.69       -0.15      7.49 o
  12   5   8        0.01        4.16      9.00 o
  13   5   8      311.12      402.80     30.33 o
  -6   6   8       12.96      -15.16     27.96 o
  -5   6   8        0.96      -23.39     15.85 o
  -4   6   8       16.99       20.19     11.31 o
  -3   6   8      267.79      233.60     16.48 o
  -2   6   8        8.43       22.13      8.11 o
  -1   6   8      565.77      539.26     15.62 o
   0   6   8      895.52     1008.63     19.33 o
   1   6   8      108.46      144.79      7.89 o
   2   6   8      223.75      232.07      8.98 o
   3   6   8        0.45       -1.36      5.24 o
   4   6   8        1.86       -0.90      4.20 o
   5   6   8      210.90      187.75      6.85 o
   6   6   8      266.29      307.67     10.97 o
   7   6   8      223.93      191.32      8.34 o
   8   6   8      281.44      319.38     15.97 o
   9   6   8      484.85      540.79     24.28 o
  10   6   8      793.85      858.32     24.56 o
  11   6   8      277.04      292.54     11.96 o
  12   6   8      404.88      444.37     21.90 o
  -6   7   8      188.82      232.20     38.86 o
  -5   7   8       23.93       38.38     30.80 o
  -4   7   8      194.16      286.82     21.74 o
  -3   7   8       46.95       55.67     11.23 o
  -2   7   8       31.29       25.37      9.82 o
  -1   7   8        5.40        2.18      8.08 o
   0   7   8      454.15      559.87     21.58 o
   1   7   8       34.62       32.74      7.97 o
   2   7   8      227.84      236.92      9.56 o
   3   7   8     1675.87     1553.35     38.18 o
   4   7   8       94.16      103.72      7.92 o
   5   7   8      191.15      225.83     10.02 o
   6   7   8     1429.44     1550.70     37.78 o
   7   7   8      164.77      165.37      9.95 o
   8   7   8      216.57      273.91     12.56 o
   9   7   8       22.94       24.03      7.00 o
  10   7   8       22.47       34.87     13.49 o
  11   7   8      295.40      310.44     18.54 o
  12   7   8       49.02       77.97     13.54 o
  13   7   8       35.54      -10.90     17.06 o
  -6   8   8        6.18       49.76     35.54 o
  -5   8   8        2.14        2.37     31.28 o
  -4   8   8        9.26       19.70     15.42 o
  -3   8   8        2.18       11.81     10.97 o
  -2   8   8       51.50       55.89     11.91 o
  -1   8   8     1055.50      955.20     28.66 o
   0   8   8       31.02       20.51      8.92 o
   1   8   8      349.63      372.79     15.47 o
   2   8   8      648.62      747.27     22.43 o
   3   8   8      169.83      107.17      9.97 o
   4   8   8       72.13       41.85      7.27 o
   5   8   8      147.42      150.45      9.38 o
   6   8   8      215.11      218.67     10.38 o
   7   8   8      507.90      459.48     19.50 o
   8   8   8        2.63        5.15      6.86 o
   9   8   8      141.74      152.51      9.46 o
  10   8   8      219.78      224.35     11.35 o
  11   8   8      340.87      317.99     17.20 o
  12   8   8      245.34      248.94     17.42 o
  -5   9   8        5.20        7.11     33.65 o
  -4   9   8      157.41      123.21     36.49 o
  -3   9   8       44.88       32.92     16.36 o
  -2   9   8       35.27       52.74     12.73 o
  -1   9   8        6.23        0.69     13.57 o
   0   9   8      381.64      412.65     19.97 o
   1   9   8      102.78      102.66     11.70 o
   2   9   8     2060.18     2225.71     42.87 o
   3   9   8      269.88      210.11     14.64 o
   4   9   8       24.25       33.09      8.91 o
   5   9   8      528.16      471.35     17.05 o
   6   9   8       28.29       38.68      7.91 o
   7   9   8       13.41       17.68      7.57 o
   8   9   8       43.68       40.31      8.03 o
   9   9   8      182.75      209.04     11.62 o
  10   9   8       33.31       42.38     12.93 o
  11   9   8       13.29       22.60     10.10 o
  12   9   8       12.71       13.03     13.51 o
  -4  10   8        1.89      -12.32     32.70 o
  -3  10   8        0.19        3.28     16.91 o
  -2  10   8       86.77       86.01     15.02 o
  -1  10   8        2.83        2.14     12.05 o
   0  10   8        3.34        1.59     11.04 o
   1  10   8      259.41      220.75     16.16 o
   2  10   8        7.91       19.21      9.64 o
   3  10   8     1081.74     1102.78     37.88 o
   4  10   8        6.23        1.90      8.59 o
   5  10   8       42.26       38.06      9.51 o
   6  10   8        6.97       25.32      9.38 o
   7  10   8      479.85      514.84     20.48 o
   8  10   8      366.88      381.01     37.30 o
   9  10   8       62.35       45.61      9.42 o
  10  10   8        8.68        0.25      8.73 o
  11  10   8        3.68       -6.96     19.19 o
  -3  11   8       34.54       45.02     28.91 o
  -2  11   8       62.85       73.35     18.74 o
  -1  11   8        1.28       -6.20     17.30 o
   0  11   8       27.21       -0.01     27.25 o
   1  11   8      191.10      140.65     26.77 o
   2  11   8       73.07       95.12     16.96 o
   3  11   8        2.55        3.65     14.38 o
   4  11   8      674.35      800.55     26.68 o
   5  11   8       69.96       45.22     12.11 o
   6  11   8       68.98       58.30     12.04 o
   7  11   8      360.48      420.36     19.66 o
   8  11   8        7.52       42.08     12.11 o
   9  11   8        9.90       -8.53     11.84 o
  10  11   8      187.10      179.38     28.20 o
  11  11   8       53.01       69.66     21.80 o
  -1  12   8       21.44       53.55     34.12 o
   0  12   8       19.42       45.48     17.51 o
   1  12   8        0.42        8.35     15.70 o
   2  12   8      147.86      146.96     19.68 o
   3  12   8       25.06       14.09     14.57 o
   4  12   8        7.23        6.80     12.33 o
   5  12   8      325.59      372.09     19.99 o
   6  12   8       27.27       40.62     15.78 o
   7  12   8      194.84      166.94     15.52 o
   8  12   8       38.23       58.86     13.09 o
   9  12   8      441.42      529.81     57.52 o
  10  12   8       83.33       99.63     16.74 o
   0  13   8        8.10        0.00     30.80 o
   1  13   8        3.51       45.02     32.22 o
   2  13   8        3.46       -9.95     28.43 o
   3  13   8      238.34      200.45     35.54 o
   4  13   8      133.14      191.70     23.79 o
   5  13   8       69.78       72.57     19.55 o
   6  13   8      114.26      139.90     21.52 o
   7  13   8       24.17        8.07     17.39 o
   8  13   8       73.61       80.30     18.91 o
   4  14   8       15.01       13.74     29.85 o
   5  14   8        7.94        5.97     19.83 o
   6  14   8        3.35       14.89     22.27 o
  -1 -10   9       19.17       39.33     27.49 o
   0 -10   9       28.25       16.59     27.96 o
   1 -10   9      170.05      216.11     36.96 o
  -4  -9   9       52.47       25.95     16.25 o
  -3  -9   9      306.76      382.92     25.74 o
  -2  -9   9        4.27        0.39     16.23 o
  -1  -9   9       27.35       17.46     16.86 o
   0  -9   9        1.67       13.15     23.46 o
   1  -9   9       19.94       39.76     18.82 o
   2  -9   9        1.01        3.68     20.44 o
   3  -9   9        0.36      -28.87     19.25 o
   4  -9   9        2.30       27.58     20.70 o
  -5  -8   9        3.30       23.22     22.27 o
  -4  -8   9       11.35       17.31     14.98 o
  -3  -8   9       63.22       70.86     16.52 o
  -2  -8   9       92.86       75.03     23.93 o
  -1  -8   9        2.28        4.49     13.11 o
   0  -8   9        4.85       -2.92     12.33 o
   1  -8   9      302.64      310.88     70.61 o
   2  -8   9        5.79       17.13     28.91 o
   3  -8   9      190.09      251.90     28.67 o
   4  -8   9       89.35       97.19     23.46 o
   5  -8   9       65.65       48.10     21.77 o
   6  -8   9        5.18       -1.29     20.77 o
  -6  -7   9      181.17      191.57     18.26 o
  -5  -7   9        4.50       18.46     13.73 o
  -4  -7   9       21.75       49.06     14.98 o
  -3  -7   9      403.48      377.00     27.01 o
  -2  -7   9      320.50      271.41     25.88 o
  -1  -7   9      204.78      277.51     17.56 o
   0  -7   9        8.35       13.65     11.71 o
   1  -7   9       36.37       47.45     13.39 o
   2  -7   9      242.54      214.75     23.54 o
   3  -7   9      170.58      204.25     23.45 o
   4  -7   9       23.54       -8.61     35.30 o
   5  -7   9       18.15       24.53     19.63 o
   6  -7   9        0.37       27.77     21.61 o
   7  -7   9       62.42       84.69     16.07 o
  -7  -6   9       17.11        2.84     18.96 o
  -6  -6   9      297.01      254.61     23.93 o
  -5  -6   9       69.87      117.52     21.09 o
  -4  -6   9       93.36      114.45     15.91 o
  -3  -6   9        1.65       11.37     13.21 o
  -2  -6   9      183.79      120.89     13.11 o
  -1  -6   9      115.86      141.45     20.05 o
   0  -6   9      458.20      436.15     19.98 o
   1  -6   9       43.88       58.75     25.36 o
   2  -6   9       28.72       34.35     12.75 o
   3  -6   9       82.26      119.23     20.85 o
   4  -6   9       20.98       17.28     16.56 o
   5  -6   9      363.16      403.12     68.48 o
   6  -6   9       54.63       30.32     19.55 o
   7  -6   9      269.48      248.34     18.46 o
   8  -6   9       12.65       20.36     21.41 o
  -7  -5   9        9.26       10.90     18.01 o
  -6  -5   9        4.37       -7.82     12.73 o
  -5  -5   9      204.56      199.23     17.25 o
  -4  -5   9      501.62      437.73     31.28 o
  -3  -5   9       15.89        4.71      8.49 o
  -2  -5   9      128.11      104.70     10.81 o
  -1  -5   9      221.20      227.15     12.97 o
   0  -5   9       97.15       72.22     12.05 o
   1  -5   9      227.81      238.26     18.34 o
   2  -5   9        5.47        7.32     10.78 o
   3  -5   9        8.81        6.72     14.24 o
   4  -5   9      109.71       76.85     17.08 o
   5  -5   9      569.04      620.59     33.00 o
   6  -5   9       84.04       65.13     18.82 o
   7  -5   9        5.80       38.06     30.09 o
   8  -5   9       14.64       16.98     38.15 o
   9  -5   9       30.69       37.59     21.85 o
  -8  -4   9        0.31       13.74     20.38 o
  -7  -4   9        6.88       14.22     18.96 o
  -6  -4   9       18.35       18.29     13.06 o
  -5  -4   9        8.02       -1.58     11.86 o
  -4  -4   9      110.84      108.30     14.40 o
  -3  -4   9      686.34      745.85     20.16 o
  -2  -4   9      209.80      224.31     12.21 o
  -1  -4   9       14.51        5.06      7.85 o
   0  -4   9      413.72      414.12     15.76 o
   1  -4   9     1883.75     1855.82     42.64 o
   2  -4   9      115.81      100.66      9.85 o
   3  -4   9      577.74      655.19     19.32 o
   4  -4   9       85.10       85.32     14.86 o
   5  -4   9      300.13      340.06     20.17 o
   6  -4   9       57.53       96.06     13.88 o
   7  -4   9      184.49      183.12     15.99 o
   8  -4   9        9.60       19.99     12.88 o
   9  -4   9      203.13      222.77     24.96 o
  10  -4   9      143.27      214.78     25.16 o
  -8  -3   9       20.93       24.64     21.80 o
  -7  -3   9       11.23        7.58     18.48 o
  -6  -3   9       42.43       -0.47     17.06 o
  -5  -3   9      114.71      120.88     14.74 o
  -4  -3   9        1.62       -2.45      9.36 o
  -3  -3   9      459.91      448.24     15.46 o
  -2  -3   9      432.25      377.84     12.65 o
  -1  -3   9       12.07        8.54      6.65 o
   0  -3   9       10.18       13.38      5.50 o
   1  -3   9      158.81      156.65      8.89 o
   2  -3   9      636.60      556.35     15.08 o
   3  -3   9      546.89      548.48     16.99 o
   4  -3   9       51.02       60.96      9.04 o
   5  -3   9      512.20      438.60     19.30 o
   6  -3   9       12.05        4.22     10.03 o
   7  -3   9     1856.73     1798.46     81.33 o
   8  -3   9       47.44       58.62     13.16 o
   9  -3   9       27.33       31.26     13.25 o
  10  -3   9       11.91       11.85     18.43 o
  -8  -2   9        0.19      -19.43     19.43 o
  -7  -2   9      241.37      274.38     28.91 o
  -6  -2   9       35.07       38.86     19.43 o
  -5  -2   9       69.28       95.29     14.40 o
  -4  -2   9      236.83      206.25     13.96 o
  -3  -2   9      394.84      383.36     12.49 o
  -2  -2   9      217.32      186.75     10.90 o
  -1  -2   9      459.32      442.41     12.54 o
   0  -2   9      160.58      219.90      8.56 o
   1  -2   9        7.04       11.45      5.35 o
   2  -2   9        1.21        0.69      5.40 o
   3  -2   9     1853.81     1760.42     32.08 o
   4  -2   9       67.80       56.16      8.11 o
   5  -2   9      397.94      369.96     17.28 o
   6  -2   9        6.71        8.79      9.69 o
   7  -2   9     1004.96      960.28     38.36 o
   8  -2   9       14.92       13.23     13.97 o
   9  -2   9       10.96      -15.13     16.30 o
  10  -2   9        0.27       -6.90     12.53 o
  11  -2   9      124.35       99.99     29.38 o
  -8  -1   9        1.16        8.53     21.80 o
  -7  -1   9        1.18        1.90     20.38 o
  -6  -1   9      167.29      135.06     23.22 o
  -5  -1   9      218.48      202.50     18.20 o
  -4  -1   9      119.20      140.35     12.86 o
  -3  -1   9      394.71      462.94     13.52 o
  -2  -1   9       68.42       60.10      6.49 o
  -1  -1   9       49.53       65.21      6.02 o
   0  -1   9      165.02      138.77      7.11 o
   1  -1   9       57.81       62.77      6.03 o
   2  -1   9      110.86      110.31      7.61 o
   3  -1   9       21.23       11.54      4.98 o
   4  -1   9      592.10      564.92     16.32 o
   5  -1   9       74.88       68.56      8.16 o
   6  -1   9      118.19       94.10     10.80 o
   7  -1   9     1491.75     1454.00     35.73 o
   8  -1   9        1.66       -8.35      9.26 o
   9  -1   9      768.68      753.47     25.72 o
  10  -1   9      214.03      211.18     17.03 o
  11  -1   9        3.35       -5.21     22.75 o
  -8   0   9       12.21       -0.95     23.22 o
  -7   0   9      524.19      570.55     41.70 o
  -6   0   9        8.22        0.00     19.43 o
  -5   0   9       76.27       75.44     15.36 o
  -4   0   9       53.53       34.69     13.29 o
  -3   0   9     1069.08     1098.99     22.65 o
  -2   0   9       48.14       44.74      5.63 o
  -1   0   9      285.73      324.36      9.14 o
   0   0   9       17.39       18.16      4.72 o
   1   0   9      996.65      912.90     18.51 o
   2   0   9      378.83      393.50     21.24 o
   3   0   9       48.63       60.84      5.97 o
   4   0   9       15.88        4.21      2.59 o
   5   0   9      983.54      969.52     19.75 o
   6   0   9      250.38      250.68     14.57 o
   7   0   9        7.41        6.37     10.78 o
   8   0   9      120.12      102.48     11.59 o
   9   0   9      100.42      100.61     12.75 o
  10   0   9      135.18      131.10     16.59 o
  11   0   9       11.40        7.45     14.69 o
  12   0   9        1.32        9.95     24.64 o
  -8   1   9       24.05       43.60     26.06 o
  -7   1   9       61.77       79.61     25.59 o
  -6   1   9      496.13      453.98     37.44 o
  -5   1   9      148.51      131.05     19.43 o
  -4   1   9      228.53      256.16     24.64 o
  -3   1   9      239.70      245.40      8.78 o
  -2   1   9       15.44       21.02      6.16 o
  -1   1   9      313.50      333.92     13.53 o
   0   1   9      156.48      144.39      7.28 o
   1   1   9      417.55      455.06     14.30 o
   2   1   9        0.37        3.79      4.47 o
   3   1   9     2382.72     2282.93     33.11 o
   4   1   9     1329.71     1376.23     22.43 o
   5   1   9      160.93      144.27      7.53 o
   6   1   9      282.48      300.88     10.01 o
   7   1   9      248.23      249.84     12.01 o
   8   1   9       63.15       53.73      6.88 o
   9   1   9       13.97       15.65      9.88 o
  10   1   9      132.17      113.21     21.09 o
  11   1   9      259.00      312.05     21.66 o
  12   1   9       26.18       40.75     24.17 o
  -8   2   9      143.46       93.35     29.38 o
  -7   2   9      185.23      153.06     29.85 o
  -6   2   9       23.39        0.95     23.22 o
  -5   2   9       68.39       89.53     17.42 o
  -4   2   9       62.31       48.84     16.82 o
  -3   2   9       40.19       60.62      7.47 o
  -2   2   9       96.07       86.57      7.19 o
  -1   2   9     1374.84     1334.93     32.04 o
   0   2   9       15.41       12.50      5.31 o
   1   2   9      490.95      522.24     12.57 o
   2   2   9      433.12      393.68     10.15 o
   3   2   9      666.57      707.35     15.78 o
   4   2   9       50.08       43.63      5.46 o
   5   2   9       30.75       19.39      5.19 o
   6   2   9        1.99        3.41      5.21 o
   7   2   9      614.34      695.85     14.14 o
   8   2   9     2012.36     1992.45     37.49 o
   9   2   9       16.15        9.08      9.47 o
  10   2   9        1.12        8.02     11.72 o
  11   2   9      167.91      215.36     18.24 o
  12   2   9        7.93        8.58     14.30 o
  -7   3   9       14.89       13.74     25.59 o
  -6   3   9        5.55       10.43     23.69 o
  -5   3   9      179.12      176.14     20.74 o
  -4   3   9      134.08      133.18     18.01 o
  -3   3   9      509.82      558.57     16.71 o
  -2   3   9       29.42       28.39      7.14 o
  -1   3   9       82.47       99.90      6.85 o
   0   3   9      338.22      332.55     11.75 o
   1   3   9      214.62      210.51      7.91 o
   2   3   9       45.07       30.59      5.58 o
   3   3   9       56.90       54.21      8.16 o
   4   3   9      642.92      524.63     13.71 o
   5   3   9     1364.95     1271.96     21.25 o
   6   3   9      504.92      536.34     12.18 o
   7   3   9        7.98       11.33      4.83 o
   8   3   9       30.26       23.36      6.90 o
   9   3   9      107.83      123.91      9.22 o
  10   3   9       43.59       60.07     13.02 o
  11   3   9        0.03       15.67     12.14 o
  12   3   9      132.30      130.98     16.33 o
  13   3   9       30.35       22.27     22.75 o
  -7   4   9        6.32       -0.47     27.49 o
  -6   4   9       86.34      102.36     29.38 o
  -5   4   9        7.09        4.81     16.04 o
  -4   4   9       22.34       11.52     14.90 o
  -3   4   9       82.32       78.43      8.93 o
  -2   4   9      132.09      133.47     11.49 o
  -1   4   9      161.85      143.66      9.67 o
   0   4   9      893.39      846.39     21.97 o
   1   4   9     2450.05     2463.70     31.18 o
   2   4   9      221.51      192.39      8.29 o
   3   4   9      848.90      826.45     16.18 o
   4   4   9        9.14        5.41      7.10 o
   5   4   9      446.53      512.83     17.63 o
   6   4   9      345.80      283.45     10.78 o
   7   4   9      573.62      516.49     14.17 o
   8   4   9      123.50      121.11      9.69 o
   9   4   9       74.46       98.59      8.44 o
  10   4   9      810.04      743.84     39.24 o
  11   4   9        3.88        1.05     11.53 o
  12   4   9       37.92       49.87     14.21 o
  13   4   9      113.39      132.21     16.58 o
  -6   5   9        3.79        2.84     28.43 o
  -5   5   9       87.23       77.93     18.88 o
  -4   5   9       19.37       32.58     16.71 o
  -3   5   9      456.35      419.17     15.80 o
  -2   5   9      345.85      354.72     20.32 o
  -1   5   9     1703.15     1811.63     48.69 o
   0   5   9      119.92      127.57      8.83 o
   1   5   9        8.34        7.98      5.72 o
   2   5   9      407.50      347.02     11.07 o
   3   5   9     1040.68     1057.69     21.12 o
   4   5   9      706.09      749.84     15.53 o
   5   5   9        6.39        7.66      6.02 o
   6   5   9      596.24      516.47     14.62 o
   7   5   9      794.59      787.14     17.60 o
   8   5   9      442.63      453.38     16.84 o
   9   5   9        0.26        1.17      7.26 o
  10   5   9      268.64      247.05     12.20 o
  11   5   9       19.23       32.39     10.23 o
  12   5   9      140.48      129.80     15.40 o
  13   5   9       24.79       27.01     19.43 o
  -6   6   9        0.29       13.27     31.28 o
  -5   6   9        6.44        1.42     26.54 o
  -4   6   9        7.02      -11.37     23.69 o
  -3   6   9        1.59        1.41      9.33 o
  -2   6   9      128.15      125.91     10.91 o
  -1   6   9      496.22      461.99     18.67 o
   0   6   9      617.30      694.09     17.86 o
   1   6   9      623.38      545.22     15.76 o
   2   6   9     2089.50     1905.79     60.72 o
   3   6   9     2114.56     2180.48     33.04 o
   4   6   9       83.72       61.82      6.18 o
   5   6   9      431.14      456.59     13.28 o
   6   6   9      416.78      385.28     10.32 o
   7   6   9      386.13      440.91     13.60 o
   8   6   9      320.21      296.71     11.31 o
   9   6   9      264.53      321.53     13.05 o
  10   6   9      148.97      137.51     10.11 o
  11   6   9       74.48       52.26     10.65 o
  12   6   9      144.14      150.29     12.92 o
  13   6   9        1.52        7.58     18.01 o
  -6   7   9       37.98       85.77     33.17 o
  -5   7   9       44.42       81.51     33.65 o
  -4   7   9        3.73       12.32     27.49 o
  -3   7   9        1.53       15.73     40.28 o
  -2   7   9        0.02       11.09     16.24 o
  -1   7   9      305.26      252.35     15.88 o
   0   7   9       25.39       35.93     10.70 o
   1   7   9      468.20      521.90     17.50 o
   2   7   9       67.26       70.85      9.36 o
   3   7   9      527.60      464.22     20.59 o
   4   7   9      125.85      145.81      9.37 o
   5   7   9      125.78      172.25      8.01 o
   6   7   9      158.78      134.74      9.09 o
   7   7   9      133.47      128.36      8.33 o
   8   7   9      459.08      419.52     14.27 o
   9   7   9       39.35       69.35      8.32 o
  10   7   9      361.18      368.64     14.23 o
  11   7   9       29.82       21.60      8.89 o
  12   7   9      367.67      353.87     33.88 o
  -5   8   9       12.00      -28.91     30.80 o
  -4   8   9        2.30       16.11     31.28 o
  -3   8   9        1.78       -3.84     15.33 o
  -2   8   9       12.64       25.08     11.28 o
  -1   8   9        8.77        2.21     10.86 o
   0   8   9      154.48      194.51     18.59 o
   1   8   9      374.58      357.74     17.10 o
   2   8   9      378.45      382.47     24.14 o
   3   8   9      139.15       96.73     10.53 o
   4   8   9      113.21       80.47      9.98 o
   5   8   9      727.26      748.81     20.63 o
   6   8   9      508.72      425.93     16.00 o
   7   8   9      676.81      787.70     20.75 o
   8   8   9      128.13      121.76      9.43 o
   9   8   9      147.42      195.66     13.27 o
  10   8   9      511.03      520.27     17.54 o
  11   8   9      260.05      324.44     32.24 o
  12   8   9       24.78       10.05     12.68 o
  -4   9   9       11.61       18.01     30.33 o
  -3   9   9       81.20      109.11     27.25 o
  -2   9   9       21.52       30.31     12.90 o
  -1   9   9       46.53       81.45     17.44 o
   0   9   9        3.69        8.70     11.51 o
   1   9   9       12.34       -1.52     10.74 o
   2   9   9      495.83      466.40     18.10 o
   3   9   9      185.87      135.76     13.54 o
   4   9   9      141.93      163.69     12.00 o
   5   9   9      203.73      211.46     13.61 o
   6   9   9       89.67       68.82     10.12 o
   7   9   9      141.83      210.13     13.00 o
   8   9   9       13.14       23.33     10.37 o
   9   9   9      167.70      128.47     12.84 o
  10   9   9      468.47      427.71     33.13 o
  11   9   9       74.11      109.36     12.48 o
  12   9   9       18.09       54.97     20.85 o
  -3  10   9        2.53        9.79     17.65 o
  -2  10   9       76.11       58.59     14.46 o
  -1  10   9       10.04        6.77     12.51 o
   0  10   9       11.34       23.87     13.78 o
   1  10   9       16.19       39.84     12.66 o
   2  10   9        0.64        4.73     10.94 o
   3  10   9        2.76       15.94     10.06 o
   4  10   9      278.90      257.80     14.93 o
   5  10   9      267.87      307.25     17.65 o
   6  10   9      589.39      574.68     24.94 o
   7  10   9       26.51       32.63     11.48 o
   8  10   9        4.42        6.59     11.00 o
   9  10   9      228.85      268.16     22.69 o
  10  10   9      135.87      124.70     13.50 o
  11  10   9       22.93       16.40     13.90 o
  -2  11   9       42.76       56.00     19.02 o
  -1  11   9        2.46        6.94     16.40 o
   0  11   9        5.55      -23.93     15.95 o
   1  11   9       88.57      127.59     19.12 o
   2  11   9      102.55      125.73     18.30 o
   3  11   9        0.33       -2.03     14.22 o
   4  11   9       42.71       32.88     12.53 o
   5  11   9       34.60        9.24     12.19 o
   6  11   9      164.35      202.30     18.98 o
   7  11   9      204.85      224.96     16.47 o
   8  11   9      161.26      143.63     29.50 o
   9  11   9       38.28       47.10     12.89 o
  10  11   9        7.89       -0.53     11.60 o
  -1  12   9        2.15       10.43     32.70 o
   0  12   9      132.87      122.74     34.12 o
   1  12   9        0.24      -12.79     27.49 o
   2  12   9      160.81      199.03     34.12 o
   3  12   9        0.20      -14.95     15.60 o
   4  12   9       52.99       14.44     13.31 o
   5  12   9       19.58       28.53     13.65 o
   6  12   9        1.06       16.82     14.02 o
   7  12   9       93.07       97.28     14.83 o
   8  12   9       37.63       39.57     15.58 o
   9  12   9       39.46        8.55     12.70 o
   1  13   9        2.35       29.38     30.33 o
   2  13   9        2.88        6.16     30.33 o
   3  13   9       15.94       34.59     27.01 o
   4  13   9       13.88       39.81     28.91 o
   5  13   9       68.43       57.57     21.80 o
   6  13   9        3.41        2.37     18.09 o
   7  13   9        6.82       25.09     47.86 o
   8  13   9       74.49      118.21     21.04 o
  -2  -9  10        1.01        0.12     17.72 o
  -1  -9  10        7.05       39.81     27.01 o
   0  -9  10        0.27      -17.06     26.06 o
   1  -9  10       73.07       72.42     22.60 o
   2  -9  10      136.36      154.85     25.74 o
  -4  -8  10       80.81       73.73     17.39 o
  -3  -8  10       19.14       43.32     27.96 o
  -2  -8  10        0.38       -2.92     15.74 o
  -1  -8  10       63.98       45.65     17.91 o
   0  -8  10      163.73      242.56     24.68 o
   1  -8  10      116.81       92.72     20.95 o
   2  -8  10       21.00       25.33     25.59 o
   3  -8  10      111.27       99.52     31.28 o
   4  -8  10        6.79       61.26     21.37 o
   5  -8  10       17.05       21.50     22.19 o
  -5  -7  10        9.09      -16.11     14.41 o
  -4  -7  10      174.16      227.81     36.96 o
  -3  -7  10       40.17       35.51     15.79 o
  -2  -7  10      112.45      170.09     28.67 o
  -1  -7  10        1.96        3.35     12.88 o
   0  -7  10       75.73       86.58     14.83 o
   1  -7  10        2.47      -14.75     16.58 o
   2  -7  10        0.45       19.66     18.49 o
   3  -7  10        2.43       -5.20     17.95 o
   4  -7  10      216.85      219.13     72.50 o
   5  -7  10       65.00      105.84     23.93 o
   6  -7  10        0.41      -12.19     21.44 o
  -6  -6  10       43.30       88.57     16.52 o
  -5  -6  10      131.70      163.76     18.42 o
  -4  -6  10       20.31       28.19     21.32 o
  -3  -6  10       43.17       37.90     25.12 o
  -2  -6  10        1.43       -1.91     11.96 o
  -1  -6  10        8.75       -3.84     11.24 o
   0  -6  10        3.37       -1.47     11.76 o
   1  -6  10       56.04       26.60     12.86 o
   2  -6  10      164.25      200.51     21.71 o
   3  -6  10      302.60      275.14     25.30 o
   4  -6  10       55.27        3.10     23.46 o
   5  -6  10      201.18      136.20     22.62 o
   6  -6  10       20.87       11.44     27.96 o
   7  -6  10       48.81       11.98     23.93 o
   8  -6  10       23.39       35.18     21.52 o
  -6  -5  10       53.90       80.10     16.25 o
  -5  -5  10        0.56       13.23     13.57 o
  -4  -5  10      102.42       88.36     15.56 o
  -3  -5  10       17.56       11.43     13.73 o
  -2  -5  10      963.48     1090.80     47.26 o
  -1  -5  10       56.93       52.34     18.82 o
   0  -5  10       74.00      133.04     13.99 o
   1  -5  10        1.47       -6.10     10.98 o
   2  -5  10      421.08      419.52     26.41 o
   3  -5  10       74.33       56.79     17.27 o
   4  -5  10      154.20      228.37     22.94 o
   5  -5  10        8.97       30.26     17.41 o
   6  -5  10      278.59      298.95     26.56 o
   7  -5  10      129.22      148.60     22.79 o
   8  -5  10        3.51       -6.08     19.90 o
  -7  -4  10       75.75       95.25     24.64 o
  -6  -4  10      103.00      135.11     17.25 o
  -5  -4  10      252.47      231.92     20.61 o
  -4  -4  10      106.19      156.88     16.92 o
  -3  -4  10       27.20       45.94     11.75 o
  -2  -4  10        1.40        7.73      8.68 o
  -1  -4  10      444.54      395.35     16.20 o
   0  -4  10      253.78      305.60     17.42 o
   1  -4  10      109.65      117.10     13.21 o
   2  -4  10       49.86       41.89      9.05 o
   3  -4  10        8.50        4.57     10.16 o
   4  -4  10        9.51       17.47     11.03 o
   5  -4  10      240.86      246.90     17.14 o
   6  -4  10      105.73       84.44     13.78 o
   7  -4  10      106.69       94.61     14.86 o
   8  -4  10      110.06      122.55     16.46 o
   9  -4  10       71.01       80.79     35.54 o
  -7  -3  10        0.51      -16.11     21.32 o
  -6  -3  10       28.12       25.59     19.90 o
  -5  -3  10       38.17       31.04     14.07 o
  -4  -3  10       17.51       40.86     13.73 o
  -3  -3  10       54.58       52.79     11.78 o
  -2  -3  10       65.23       59.79     12.59 o
  -1  -3  10      110.40       86.15      9.70 o
   0  -3  10     3040.54     3167.77     49.21 o
   1  -3  10      307.89      308.42     13.54 o
   2  -3  10      285.10      312.16     13.88 o
   3  -3  10       72.04       96.52     10.05 o
   4  -3  10     1542.07     1591.52     45.74 o
   5  -3  10      331.92      337.82     26.24 o
   6  -3  10      556.48      612.24     30.82 o
   7  -3  10      109.12      122.65     14.35 o
   8  -3  10      109.24      113.57     15.39 o
   9  -3  10      170.34      220.92     56.87 o
  10  -3  10       38.05       26.77     19.77 o
  -7  -2  10        2.74       18.01     21.80 o
  -6  -2  10       96.53       51.65     21.80 o
  -5  -2  10       15.68       28.73     14.40 o
  -4  -2  10      312.91      312.33     17.04 o
  -3  -2  10        1.53        1.06     10.04 o
  -2  -2  10       28.90       12.38      8.12 o
  -1  -2  10        2.39       -1.87      7.39 o
   0  -2  10     1231.12     1226.03     23.78 o
   1  -2  10      121.17       98.23      8.33 o
   2  -2  10      547.50      560.28     17.78 o
   3  -2  10      215.88      191.96     11.29 o
   4  -2  10      179.39      163.24     16.25 o
   5  -2  10       45.21       70.49     11.69 o
   6  -2  10       71.69       98.22     12.68 o
   7  -2  10       29.73       30.46     11.73 o
   8  -2  10      226.43      200.50     16.10 o
   9  -2  10        8.84        9.71     14.57 o
  10  -2  10      114.01      108.69     20.78 o
  11  -2  10       37.65       41.23     27.96 o
  -7  -1  10        4.88       -1.90     22.27 o
  -6  -1  10       36.65       61.60     22.75 o
  -5  -1  10       51.26       39.33     20.38 o
  -4  -1  10      138.27      116.25     13.54 o
  -3  -1  10      335.56      257.78     16.01 o
  -2  -1  10       26.09        6.70      6.17 o
  -1  -1  10      183.82      152.67     14.75 o
   0  -1  10      217.71      244.21     12.10 o
   1  -1  10        0.19        0.07      6.06 o
   2  -1  10     3071.45     3088.12     47.93 o
   3  -1  10        2.79       -9.77      7.03 o
   4  -1  10       46.78       40.79      9.92 o
   5  -1  10      195.09      218.95     14.34 o
   6  -1  10     3779.43     3703.93     73.86 o
   7  -1  10      176.12      154.02     13.88 o
   8  -1  10      423.19      450.05     20.98 o
   9  -1  10       11.44        5.02     11.67 o
  10  -1  10       26.22       17.94     12.82 o
  11  -1  10       74.58       78.19     28.43 o
  -7   0  10       31.55      -22.75     22.75 o
  -6   0  10        7.78      -13.74     21.32 o
  -5   0  10       30.04        8.06     20.38 o
  -4   0  10       66.85       70.17     15.65 o
  -3   0  10        0.29       -5.16     10.42 o
  -2   0  10      112.46      109.02      7.93 o
  -1   0  10       26.55       11.14      6.37 o
   0   0  10      158.58      167.81      9.07 o
   1   0  10       33.01       34.54      6.00 o
   2   0  10     3745.54     3552.28     53.91 o
   3   0  10      167.37      136.72      8.65 o
   4   0  10       74.35       53.91      9.13 o
   5   0  10       98.73       66.82     10.58 o
   6   0  10      500.59      445.13     24.39 o
   7   0  10       18.49       13.36      9.80 o
   8   0  10       99.66       84.91     12.36 o
   9   0  10      131.52      150.45     26.97 o
  10   0  10       92.04       65.73     15.92 o
  11   0  10      107.89      125.58     27.96 o
  -7   1  10        6.67       -9.95     24.64 o
  -6   1  10       10.18       -6.16     23.22 o
  -5   1  10       96.91      100.94     24.17 o
  -4   1  10       10.10       12.78     15.07 o
  -3   1  10      343.35      353.37     15.85 o
  -2   1  10       27.67       13.93      6.39 o
  -1   1  10      120.45      109.03      9.47 o
   0   1  10      128.36      130.30      9.71 o
   1   1  10       50.54       42.86      6.87 o
   2   1  10      510.72      525.46     13.18 o
   3   1  10      114.72      116.90      7.50 o
   4   1  10      463.33      458.49     15.53 o
   5   1  10      163.46      164.50     10.65 o
   6   1  10      164.87      151.31     10.55 o
   7   1  10     1105.91     1038.68     28.20 o
   8   1  10      477.16      470.74     19.85 o
   9   1  10      509.96      457.51     22.50 o
  10   1  10      289.12      310.11     29.62 o
  11   1  10       37.98       28.05     19.90 o
  12   1  10       26.18       57.34     25.12 o
  -7   2  10        0.03       11.37     26.54 o
  -6   2  10      240.42      260.63     34.59 o
  -5   2  10        0.64       22.12     16.90 o
  -4   2  10       71.56       39.63     15.79 o
  -3   2  10        0.17       -2.39     13.43 o
  -2   2  10      422.19      431.09     13.38 o
  -1   2  10       84.10      125.91     10.05 o
   0   2  10      315.57      254.41     12.41 o
   1   2  10       11.14        7.61      6.16 o
   2   2  10      108.87      109.05      7.51 o
   3   2  10      847.16      816.17     16.67 o
   4   2  10     1905.69     1804.05     43.37 o
   5   2  10       83.25       71.73      9.79 o
   6   2  10     1057.90     1070.97     24.69 o
   7   2  10       12.55       12.38      8.14 o
   8   2  10      259.59      261.35     15.58 o
   9   2  10      117.97      109.03     12.65 o
  10   2  10      315.62      307.74     31.99 o
  11   2  10       16.60        7.11     21.32 o
  12   2  10        2.33       -9.48     22.75 o
  -7   3  10       49.14       26.54     27.96 o
  -6   3  10       20.33       36.02     27.01 o
  -5   3  10       36.02       30.91     17.67 o
  -4   3  10       43.85       70.99     40.99 o
  -3   3  10       16.57       19.20     10.10 o
  -2   3  10       15.92        0.83      7.50 o
  -1   3  10      279.07      280.80     11.58 o
   0   3  10       29.40       13.40      7.74 o
   1   3  10        3.62       13.23      6.66 o
   2   3  10     1867.70     1900.25     38.75 o
   3   3  10       63.44       58.09      7.39 o
   4   3  10      111.43      123.40      7.66 o
   5   3  10       22.57       18.18      6.45 o
   6   3  10      822.09      870.55     21.52 o
   7   3  10        2.57        3.91     10.33 o
   8   3  10        8.80       18.86      8.12 o
   9   3  10      878.08      813.57     21.96 o
  10   3  10      354.89      393.82     22.24 o
  11   3  10      119.28      139.85     20.14 o
  12   3  10       69.06       75.47     16.04 o
  -6   4  10      133.80      134.58     31.28 o
  -5   4  10      136.07      182.52     22.27 o
  -4   4  10      192.65      244.03     23.61 o
  -3   4  10       91.60       93.28     18.52 o
  -2   4  10      247.40      228.28     12.28 o
  -1   4  10      149.08      128.76     10.49 o
   0   4  10     1191.06     1230.87     27.06 o
   1   4  10        6.37       12.56      6.90 o
   2   4  10       27.55       44.60      7.34 o
   3   4  10       49.46       22.65      5.94 o
   4   4  10        5.09        6.92      5.66 o
   5   4  10        0.88       -3.47      6.05 o
   6   4  10      579.25      628.98     17.55 o
   7   4  10      236.71      227.98      9.66 o
   8   4  10      280.88      332.25     21.75 o
   9   4  10        0.66        1.20      8.44 o
  10   4  10      150.29      184.46     13.91 o
  11   4  10       62.95       77.79     15.11 o
  12   4  10      184.88      211.91     19.06 o
  -5   5  10       40.20       44.07     28.91 o
  -4   5  10       14.94       24.64     27.01 o
  -3   5  10        0.02       -2.69     11.03 o
  -2   5  10      180.47      228.78     13.19 o
  -1   5  10      371.20      355.08     22.57 o
   0   5  10       76.08       52.76      9.02 o
   1   5  10        0.41        9.12      6.78 o
   2   5  10        1.53       -3.87      6.83 o
   3   5  10      454.59      381.85     15.69 o
   4   5  10      946.35      941.51     27.43 o
   5   5  10      117.22      117.29     10.67 o
   6   5  10      115.99      123.67      9.94 o
   7   5  10       81.15       58.88      8.89 o
   8   5  10      153.25      201.93     11.86 o
   9   5  10      106.87       82.91     11.01 o
  10   5  10       91.80       95.55     11.72 o
  11   5  10      273.82      240.50     18.15 o
  12   5  10      218.66      275.46     20.10 o
  -5   6  10        9.20      -12.32     29.85 o
  -4   6  10      117.16      124.63     34.12 o
  -3   6  10       30.28       18.03     14.35 o
  -2   6  10      249.33      295.84     16.72 o
  -1   6  10      219.89      234.75     15.47 o
   0   6  10      514.42      477.87     21.16 o
   1   6  10     1487.04     1310.30     69.15 o
   2   6  10     1945.41     2030.57     52.74 o
   3   6  10       63.22       90.88     14.30 o
   4   6  10        5.62        2.80      6.98 o
   5   6  10      189.51      141.00      9.53 o
   6   6  10      136.45      138.57     11.83 o
   7   6  10        6.71       -2.72      8.41 o
   8   6  10      121.12      146.64     11.01 o
   9   6  10      405.59      345.57     16.63 o
  10   6  10        7.95        0.07      9.82 o
  11   6  10        4.69       12.12     10.62 o
  12   6  10       55.22       80.89     13.37 o
  -5   7  10       61.47       44.07     32.22 o
  -4   7  10      129.52       98.57     35.07 o
  -3   7  10        5.51       -1.07     15.08 o
  -2   7  10      363.23      460.97     21.16 o
  -1   7  10       53.34       47.51     11.52 o
   0   7  10      127.78      160.03     14.13 o
   1   7  10      105.63       64.29     11.43 o
   2   7  10      240.52      286.40     14.22 o
   3   7  10      150.22      124.98     10.85 o
   4   7  10       18.99       12.23      8.67 o
   5   7  10      920.34      842.73     22.26 o
   6   7  10      104.08      132.33      9.97 o
   7   7  10      266.64      244.27     13.63 o
   8   7  10      152.94      130.80     14.22 o
   9   7  10      108.91      101.24     12.07 o
  10   7  10      126.23      180.20     13.80 o
  11   7  10       39.99       53.90     11.47 o
  12   7  10       66.94       89.78     12.62 o
  -4   8  10       25.01       41.70     33.65 o
  -3   8  10       61.85       36.49     31.75 o
  -2   8  10       58.38       53.72     16.91 o
  -1   8  10       75.53      106.16     17.76 o
   0   8  10      110.69      120.84     13.83 o
   1   8  10      206.54      177.79     14.89 o
   2   8  10      169.98      180.95     17.17 o
   3   8  10      461.87      395.68     16.33 o
   4   8  10      588.08      666.88     20.51 o
   5   8  10       36.31       58.18      9.83 o
   6   8  10       46.53       28.70     11.43 o
   7   8  10      163.46      155.50     12.06 o
   8   8  10       33.54       69.13     11.63 o
   9   8  10        0.27        5.62     10.59 o
  10   8  10       18.36       20.15     11.08 o
  11   8  10      194.43      191.50     14.84 o
  12   8  10        5.87       17.08     22.75 o
  -3   9  10        3.00      -46.91     31.28 o
  -2   9  10      197.95      162.63     21.13 o
  -1   9  10       20.37        9.57     12.32 o
   0   9  10      130.38      176.88     18.07 o
   1   9  10        4.26       22.83     11.61 o
   2   9  10        2.03       -4.51     10.82 o
   3   9  10        2.05       13.21      9.79 o
   4   9  10      223.78      314.27     28.45 o
   5   9  10       46.17       60.22     10.60 o
   6   9  10      662.30      680.10     24.47 o
   7   9  10      654.34      535.73     21.91 o
   8   9  10        7.63       29.19     11.48 o
   9   9  10      189.46      183.54     26.10 o
  10   9  10       84.97       81.42     13.08 o
  11   9  10       44.07       42.90     12.10 o
  -2  10  10        1.32        7.20     17.86 o
  -1  10  10        0.81       -3.61     20.29 o
   0  10  10        2.26        7.36     13.14 o
   1  10  10        0.18        2.75     14.38 o
   2  10  10       51.35       79.48     16.62 o
   3  10  10      205.55      145.58     26.54 o
   4  10  10      111.87      107.84     14.42 o
   5  10  10      700.84      696.40     25.76 o
   6  10  10      218.16      248.90     17.03 o
   7  10  10        1.83       -2.93     11.71 o
   8  10  10        5.93        3.84     11.83 o
   9  10  10      428.57      430.50     29.76 o
  10  10  10      123.95      155.45     15.26 o
  11  10  10       10.05       16.33     12.54 o
  -1  11  10       31.88       26.25     17.72 o
   0  11  10        0.02        1.67     16.74 o
   1  11  10       21.71        6.58     30.09 o
   2  11  10       58.90       95.91     18.90 o
   3  11  10        0.18        9.00     14.98 o
   4  11  10       12.76       25.34     13.13 o
   5  11  10      242.69      201.39     16.80 o
   6  11  10      209.17      291.25     18.94 o
   7  11  10        7.07       24.92     12.83 o
   8  11  10      482.94      538.11     42.39 o
   9  11  10      160.97      146.15     15.73 o
  10  11  10        0.13      -14.37     12.16 o
   0  12  10        3.87       59.24     33.65 o
   1  12  10        8.07        9.00     28.91 o
   2  12  10        0.12        7.11     26.54 o
   3  12  10       94.82      103.31     32.70 o
   4  12  10       43.14       48.34     27.96 o
   5  12  10       74.31       27.72     18.76 o
   6  12  10        0.20       -2.68     20.61 o
   7  12  10      145.63      132.98     30.09 o
   8  12  10       26.93       74.00     19.69 o
   9  12  10      107.04       62.96     19.21 o
   3  13  10        0.72       16.59     29.85 o
   4  13  10       16.81       49.76     30.33 o
   5  13  10       27.68       14.22     28.43 o
   6  13  10        0.18       -1.28     18.93 o
   7  13  10      116.14      127.14     22.09 o
  -1  -8  11        0.33       25.12     27.01 o
   0  -8  11       34.48       23.69     28.43 o
   1  -8  11       23.51       38.19     21.71 o
   2  -8  11        0.68      -20.77     20.70 o
   3  -8  11       33.51        3.50     20.65 o
  -3  -7  11        3.58       16.35     27.01 o
  -2  -7  11        2.05       12.43     25.83 o
  -1  -7  11        1.45      -12.32     24.17 o
   0  -7  11      101.10      114.52     21.52 o
   1  -7  11       69.23       44.95     19.76 o
   2  -7  11        2.49      -11.76     19.58 o
   3  -7  11       97.03      170.08     24.46 o
   4  -7  11      102.31       63.39     21.90 o
   5  -7  11       68.11       82.94     23.45 o
  -4  -6  11      112.97      115.19     18.24 o
  -3  -6  11        9.00        0.96     15.71 o
  -2  -6  11      128.88      102.72     18.42 o
  -1  -6  11      116.64      143.47     16.65 o
   0  -6  11        2.67      -14.86     16.86 o
   1  -6  11        2.88      -18.42     16.16 o
   2  -6  11      158.93      126.70     21.93 o
   3  -6  11      207.73      217.99     25.22 o
   4  -6  11        0.33        2.59     18.09 o
   5  -6  11        8.33       12.56     20.43 o
   6  -6  11       18.14        7.77     21.77 o
   7  -6  11      205.10      301.72     30.49 o
  -5  -5  11       43.20       65.16     16.71 o
  -4  -5  11        2.56        4.05     14.91 o
  -3  -5  11       63.89       96.42     17.08 o
  -2  -5  11       61.11       32.36     13.54 o
  -1  -5  11        9.76        9.21     12.73 o
   0  -5  11       17.45       19.29     12.10 o
   1  -5  11        5.19       26.94     28.20 o
   2  -5  11       29.63        8.66     16.07 o
   3  -5  11      246.66      225.33     23.58 o
   4  -5  11        4.10       14.70     22.98 o
   5  -5  11        7.94       33.70     23.93 o
   6  -5  11       95.47       73.19     21.10 o
   7  -5  11      300.11      295.12     29.28 o
   8  -5  11       43.24       43.60     22.45 o
  -5  -4  11       84.67       55.92     16.42 o
  -4  -4  11       31.60       38.36     16.07 o
  -3  -4  11        2.07        2.34     14.24 o
  -2  -4  11      103.08       79.28     13.33 o
  -1  -4  11       27.19       25.58     17.31 o
   0  -4  11        2.60       11.56     11.76 o
   1  -4  11       12.28       16.32     12.17 o
   2  -4  11      120.95      129.89     16.54 o
   3  -4  11       62.18       37.04     18.78 o
   4  -4  11      175.36      138.38     14.94 o
   5  -4  11      384.83      406.10     21.12 o
   6  -4  11        0.61        7.48     12.68 o
   7  -4  11        7.83        9.07     13.28 o
   8  -4  11       19.03       14.90     28.67 o
   9  -4  11       58.37       51.24     23.27 o
  -6  -3  11       27.36       61.13     24.17 o
  -5  -3  11       10.01       -1.51     14.40 o
  -4  -3  11        6.48       -4.65     13.90 o
  -3  -3  11      545.68      562.86     23.58 o
  -2  -3  11        4.43        2.92     11.59 o
  -1  -3  11      463.06      533.32     32.56 o
   0  -3  11      202.70      160.19     11.47 o
   1  -3  11       32.94       44.23      9.33 o
   2  -3  11        6.87       13.67     10.56 o
   3  -3  11        5.08       23.88     11.13 o
   4  -3  11        1.16       -2.10     10.81 o
   5  -3  11      321.37      304.84     18.54 o
   6  -3  11       22.91       10.99     12.56 o
   7  -3  11       52.20       32.89     20.71 o
   8  -3  11      221.90      249.01     30.88 o
   9  -3  11      298.24      283.91     37.91 o
  -6  -2  11       77.21      116.10     26.54 o
  -5  -2  11      140.70      174.86     27.49 o
  -4  -2  11        9.50        8.99     14.55 o
  -3  -2  11       13.65       12.01     11.79 o
  -2  -2  11      162.39      135.88     14.55 o
  -1  -2  11      123.21      150.14     11.25 o
   0  -2  11        7.81        4.03      8.17 o
   1  -2  11      202.66      236.08     16.11 o
   2  -2  11        8.65       -0.36      8.53 o
   3  -2  11       11.91       25.11     10.37 o
   4  -2  11      719.87      721.58     24.65 o
   5  -2  11        4.91      -13.08     10.46 o
   6  -2  11       31.40        7.39     11.62 o
   7  -2  11      360.08      372.85     40.12 o
   8  -2  11       84.81       68.77     14.07 o
   9  -2  11       16.12       17.97     17.86 o
  10  -2  11       21.68       42.74     20.02 o
  -6  -1  11        1.48       24.17     23.22 o
  -5  -1  11       37.69       30.33     22.27 o
  -4  -1  11      143.37      145.19     18.26 o
  -3  -1  11        7.47       -8.02     11.94 o
  -2  -1  11       22.60       41.72     12.50 o
  -1  -1  11     1296.03     1344.59     34.85 o
   0  -1  11      403.48      437.49     14.23 o
   1  -1  11      971.64     1030.79     22.03 o
   2  -1  11        9.64       -0.75      7.97 o
   3  -1  11      931.99      915.91     27.28 o
   4  -1  11       57.11       52.94     10.88 o
   5  -1  11       55.24       87.86     15.48 o
   6  -1  11        3.15       -3.89     10.28 o
   7  -1  11       46.50       36.31     11.75 o
   8  -1  11       42.08       51.69     13.30 o
   9  -1  11       34.82       24.79     13.49 o
  10  -1  11        3.36        2.71     18.28 o
  11  -1  11      244.28      213.25     35.07 o
  -6   0  11        3.91       -7.58     23.69 o
  -5   0  11       18.13       17.53     21.32 o
  -4   0  11        8.64       -9.90     15.32 o
  -3   0  11       54.40       33.87     12.23 o
  -2   0  11       12.20       -3.11     18.93 o
  -1   0  11      184.81      154.46     10.66 o
   0   0  11       41.67       30.08      7.61 o
   1   0  11       82.72      103.43      8.98 o
   2   0  11       29.37       27.81      8.33 o
   3   0  11      196.63      208.25     14.41 o
   4   0  11      116.18      118.07     17.74 o
   5   0  11       58.01       59.31     13.20 o
   6   0  11      355.44      355.27     18.06 o
   7   0  11       50.98       48.23     15.33 o
   8   0  11       10.51       19.45     11.71 o
   9   0  11      321.42      292.01     18.44 o
  10   0  11       41.16       51.65     25.59 o
  11   0  11        0.38      -34.12     22.75 o
  -6   1  11        2.26      -19.90     22.75 o
  -5   1  11       25.30        3.79     22.75 o
  -4   1  11      163.65      176.59     20.91 o
  -3   1  11      174.14      174.34     19.97 o
  -2   1  11      162.87      175.45     11.94 o
  -1   1  11      705.20      758.60     18.43 o
   0   1  11      532.20      545.12     18.01 o
   1   1  11     1924.92     1832.59     36.03 o
   2   1  11      244.33      247.15     12.66 o
   3   1  11      133.36      123.11     10.65 o
   4   1  11        5.91       -0.24      7.92 o
   5   1  11     1971.04     1812.14     36.23 o
   6   1  11      672.77      660.11     22.89 o
   7   1  11      278.47      306.40     17.38 o
   8   1  11      151.20      140.88     18.57 o
   9   1  11       85.50       87.80     15.22 o
  10   1  11       45.63       32.43     14.68 o
  11   1  11        0.95       -5.21     22.75 o
  -6   2  11       36.11       36.96     27.96 o
  -5   2  11       58.98       24.17     26.06 o
  -4   2  11       18.04        7.21     16.38 o
  -3   2  11      178.41      141.50     18.73 o
  -2   2  11       70.80       75.88      8.53 o
  -1   2  11      111.71      103.43     10.47 o
   0   2  11      137.27      140.72     11.15 o
   1   2  11      316.73      265.57     13.41 o
   2   2  11       70.39       68.09      8.93 o
   3   2  11      446.72      453.04     16.46 o
   4   2  11       96.58      101.08     11.50 o
   5   2  11       97.60      104.06     10.10 o
   6   2  11     1070.17     1029.33     29.14 o
   7   2  11        8.47        8.90      8.85 o
   8   2  11       51.14       57.93     12.05 o
   9   2  11      152.68      170.69     23.37 o
  10   2  11       52.22       44.02     18.48 o
  11   2  11       49.74       44.07     23.69 o
  12   2  11       93.37      110.89     27.96 o
  -5   3  11       22.08        1.42     26.06 o
  -4   3  11        0.58       -0.86     16.56 o
  -3   3  11        0.80       21.84     16.26 o
  -2   3  11        1.91       -1.01      7.94 o
  -1   3  11      758.46      757.80     21.26 o
   0   3  11      170.68      134.19     11.49 o
   1   3  11     1069.72     1101.79     25.97 o
   2   3  11      667.24      653.69     17.56 o
   3   3  11      602.79      599.25     18.77 o
   4   3  11       10.40       10.27      8.21 o
   5   3  11      174.86      194.76     14.71 o
   6   3  11      322.35      252.01     13.36 o
   7   3  11      905.72      913.45     23.35 o
   8   3  11      701.27      721.66     21.48 o
   9   3  11      184.88      190.03     14.77 o
  10   3  11        3.84        9.34     13.78 o
  11   3  11        9.32        3.21     14.64 o
  12   3  11      111.70       96.20     27.49 o
  -4   4  11      183.00      143.11     33.17 o
  -3   4  11       42.89        3.32     25.59 o
  -2   4  11       23.39       14.08     16.00 o
  -1   4  11      154.40      124.06     10.86 o
   0   4  11      180.81      188.69     11.91 o
   1   4  11      117.32       94.71     12.13 o
   2   4  11       54.07       51.89      9.34 o
   3   4  11     1246.42     1122.38     26.13 o
   4   4  11       10.12       15.57      8.33 o
   5   4  11     1317.17     1391.66     30.08 o
   6   4  11        2.71       -3.41      8.51 o
   7   4  11        0.56       -3.85      8.07 o
   8   4  11      402.78      354.83     15.61 o
   9   4  11       45.03       55.28     10.26 o
  10   4  11       49.54       55.26     12.11 o
  11   4  11      115.03      119.41     17.47 o
  12   4  11      345.58      308.50     33.65 o
  -5   5  11       45.85       68.24     33.17 o
  -4   5  11        4.78        0.00     25.59 o
  -3   5  11       15.97       15.64     27.01 o
  -2   5  11      164.66      166.99     35.54 o
  -1   5  11       71.70       37.77     11.07 o
   0   5  11       23.31       21.13     10.32 o
   1   5  11      886.16      848.34     33.60 o
   2   5  11       42.45       51.08      9.59 o
   3   5  11      147.80      185.45     12.29 o
   4   5  11        1.86        4.43      8.25 o
   5   5  11      126.21      141.90     11.30 o
   6   5  11      130.37       94.14     10.25 o
   7   5  11      101.84      135.93     11.52 o
   8   5  11      227.43      204.27     13.54 o
   9   5  11      148.12      180.62     14.39 o
  10   5  11      297.63      289.72     17.10 o
  11   5  11      220.87      258.40     16.95 o
  12   5  11        8.02        1.90     20.85 o
  -5   6  11        0.63       14.69     32.22 o
  -4   6  11      106.70      122.26     33.17 o
  -3   6  11        6.75       45.97     27.96 o
  -2   6  11       74.48       85.13     17.61 o
  -1   6  11        2.66        6.80     10.69 o
   0   6  11       83.74       65.15     14.46 o
   1   6  11        5.87        9.09     10.97 o
   2   6  11      384.90      370.92     23.31 o
   3   6  11      166.84      116.40     11.03 o
   4   6  11        6.34        2.86      7.93 o
   5   6  11      114.28      110.10     10.87 o
   6   6  11      137.59      128.07     11.28 o
   7   6  11      307.88      382.03     20.86 o
   8   6  11       88.97      102.19     10.98 o
   9   6  11       94.95       94.13     14.56 o
  10   6  11      344.83      328.09     17.91 o
  11   6  11      309.98      355.60     18.94 o
  12   6  11       17.51       18.48     15.08 o
  -4   7  11       24.13       57.34     31.75 o
  -3   7  11      236.95      354.46     44.54 o
  -2   7  11      115.18      112.34     19.23 o
  -1   7  11       11.41       23.80     11.62 o
   0   7  11      309.91      252.20     17.05 o
   1   7  11      154.73       84.85     12.98 o
   2   7  11      103.94       67.60     25.99 o
   3   7  11      160.33      163.32     12.57 o
   4   7  11      239.96      225.91     13.54 o
   5   7  11      205.86      234.71     13.68 o
   6   7  11       63.36       49.56      8.99 o
   7   7  11      117.27      152.70     12.20 o
   8   7  11       82.55       76.88     10.84 o
   9   7  11      157.60      191.05     14.90 o
  10   7  11      362.29      314.83     17.67 o
  11   7  11        2.05        3.50     11.52 o
  12   7  11      123.65      163.67     19.74 o
  -3   8  11       19.91       44.07     33.65 o
  -2   8  11       20.35       19.30     22.04 o
  -1   8  11       24.29       18.20     17.36 o
   0   8  11        0.29       -3.26     11.54 o
   1   8  11       66.24      123.27     14.22 o
   2   8  11       83.68       79.42     12.80 o
   3   8  11        0.35      -13.97     10.77 o
   4   8  11       23.16       44.90     10.31 o
   5   8  11        4.91        7.47      9.59 o
   6   8  11       17.54        5.92     11.45 o
   7   8  11        7.44      -14.65     10.53 o
   8   8  11      246.88      221.86     15.85 o
   9   8  11      146.86      174.57     15.20 o
  10   8  11       27.00       29.94     12.08 o
  11   8  11        1.39       -5.09     11.75 o
  -2   9  11        0.43      -14.82     16.91 o
  -1   9  11      107.08      152.14     21.81 o
   0   9  11        2.42       18.33     12.70 o
   1   9  11       42.50       23.94     12.97 o
   2   9  11       84.99       67.75     13.30 o
   3   9  11       12.40       47.55     12.20 o
   4   9  11       70.62       35.94     12.61 o
   5   9  11       15.28       31.87     12.54 o
   6   9  11      130.24      133.63     14.62 o
   7   9  11        4.02        0.13     11.65 o
   8   9  11       20.02       -4.46     11.90 o
   9   9  11       86.81      115.64     14.82 o
  10   9  11       31.55       33.68     13.14 o
  11   9  11      119.15      177.55     16.04 o
  -1  10  11        2.53      -24.98     16.65 o
   0  10  11        0.78        3.61     16.81 o
   1  10  11        4.37      -18.03     15.87 o
   2  10  11       40.24        5.04     15.14 o
   3  10  11       52.39       51.21     16.27 o
   4  10  11      103.65      135.46     18.28 o
   5  10  11       92.61       75.00     14.20 o
   6  10  11        2.54       -8.84     12.05 o
   7  10  11        1.18        0.92     12.54 o
   8  10  11        0.05      -18.41     12.27 o
   9  10  11       26.67       17.69     14.93 o
  10  10  11       33.24       25.17     17.59 o
   0  11  11       24.26        9.00     31.75 o
   1  11  11       34.98       62.08     32.70 o
   2  11  11       25.86       26.54     29.85 o
   3  11  11       13.99       44.07     26.54 o
   4  11  11       33.68       50.23     28.43 o
   5  11  11      134.60      164.44     30.33 o
   6  11  11       16.10       30.70     18.59 o
   7  11  11       63.85       44.75     36.02 o
   8  11  11       20.15       39.57     18.20 o
   9  11  11        3.52        4.63     32.22 o
   2  12  11       49.61       94.78     33.65 o
   3  12  11       38.56       64.92     31.28 o
   4  12  11      139.90       64.45     30.33 o
   5  12  11        1.75        6.16     27.49 o
   6  12  11      205.24      179.36     24.29 o
   7  12  11        1.01      -16.86     18.91 o
   8  12  11      106.57       96.58     20.94 o
   0  -7  12       83.71      103.31     30.33 o
   1  -7  12        1.36        4.89     23.22 o
   2  -7  12        2.62       13.43     28.67 o
   3  -7  12        5.55        8.56     20.60 o
  -2  -6  12        0.11       -7.58     24.64 o
  -1  -6  12        2.15        1.90     25.12 o
   0  -6  12       39.58       25.22     18.91 o
   1  -6  12        8.90       13.18     28.91 o
   2  -6  12        1.42        7.46     18.20 o
   3  -6  12        0.53       25.77     23.69 o
   4  -6  12      106.97      137.64     23.87 o
   5  -6  12       93.53       87.32     24.69 o
  -3  -5  12       25.78       20.54     16.92 o
  -2  -5  12        0.64        9.14     20.61 o
  -1  -5  12        0.20      -10.74     17.23 o
   0  -5  12       92.53       94.43     29.85 o
   1  -5  12       26.15       15.40     18.09 o
   2  -5  12      341.92      381.20     83.40 o
   3  -5  12        5.31        4.98     19.10 o
   4  -5  12       15.50       24.40     19.77 o
   5  -5  12       27.14        2.61     20.07 o
   6  -5  12      228.62      273.44     28.58 o
   7  -5  12        1.30       -9.99     20.89 o
  -4  -4  12       40.60       53.00     25.35 o
  -3  -4  12      229.20      222.41     42.89 o
  -2  -4  12      348.37      349.55     53.55 o
  -1  -4  12       15.72        6.11     12.94 o
   0  -4  12        0.26       21.04     62.79 o
   1  -4  12       34.66       -9.32     16.26 o
   2  -4  12      273.46      239.09     23.43 o
   3  -4  12       14.46       -1.68     12.27 o
   4  -4  12       48.30       55.51     13.49 o
   5  -4  12       14.58       33.95     14.03 o
   6  -4  12      457.32      469.39     24.19 o
   7  -4  12       88.48      154.79     25.12 o
   8  -4  12        0.08       11.47     20.98 o
  -5  -3  12       10.33        6.84     28.20 o
  -4  -3  12        8.75       16.37     16.07 o
  -3  -3  12       89.48       71.61     17.42 o
  -2  -3  12       34.24       37.45     13.74 o
  -1  -3  12       21.55       24.34     13.00 o
   0  -3  12       32.44       21.26     16.13 o
   1  -3  12      210.96      235.37     16.43 o
   2  -3  12      530.87      521.37     43.43 o
   3  -3  12       74.34       67.24     20.65 o
   4  -3  12      140.09      149.32     15.55 o
   5  -3  12        2.26        8.67     14.44 o
   6  -3  12      150.26      145.43     16.16 o
   7  -3  12       57.07       28.14     13.79 o
   8  -3  12      101.05      147.93     28.43 o
   9  -3  12        4.31       29.20     21.75 o
  -5  -2  12       16.07        2.37     24.17 o
  -4  -2  12        0.50       17.77     16.08 o
  -3  -2  12        1.61       10.52     14.91 o
  -2  -2  12       42.64       52.77     13.50 o
  -1  -2  12       59.60       40.88     12.83 o
   0  -2  12      292.56      289.21     30.01 o
   1  -2  12       82.36       85.24     12.58 o
   2  -2  12       64.04       28.07     11.51 o
   3  -2  12       80.50       60.95     12.54 o
   4  -2  12      656.49      660.74     29.71 o
   5  -2  12       55.77       44.13     12.69 o
   6  -2  12        1.94      -15.79     12.24 o
   7  -2  12        1.85        7.31     12.95 o
   8  -2  12      121.65       90.40     20.59 o
   9  -2  12      211.09      245.12     26.13 o
  -5  -1  12       11.12       12.32     24.64 o
  -4  -1  12        2.28      -15.02     23.93 o
  -3  -1  12        1.39        0.77     15.01 o
  -2  -1  12      214.24      269.45     18.13 o
  -1  -1  12      298.64      294.20     18.40 o
   0  -1  12        4.17      -10.92      8.84 o
   1  -1  12      277.56      226.03     17.09 o
   2  -1  12      191.18      150.86     14.57 o
   3  -1  12       55.92       59.99     12.18 o
   4  -1  12      526.53      513.63     23.78 o
   5  -1  12        1.48       -1.51     11.13 o
   6  -1  12       31.99       32.43     12.47 o
   7  -1  12       95.10      106.77     14.91 o
   8  -1  12      130.98       99.87     17.12 o
   9  -1  12       51.19       52.52     19.60 o
  10  -1  12      176.01      169.18     31.75 o
  -5   0  12        8.30      -27.01     23.69 o
  -4   0  12        6.29        1.42     23.22 o
  -3   0  12       21.33       -6.15     12.00 o
  -2   0  12      205.13      198.49     16.60 o
  -1   0  12        0.06       -2.79     11.36 o
   0   0  12      126.36      156.18     10.65 o
   1   0  12        1.20        5.85     10.18 o
   2   0  12       84.81       79.25     12.05 o
   3   0  12      114.02      124.94     16.49 o
   4   0  12       61.41       97.29     13.10 o
   5   0  12      103.11       88.36     13.15 o
   6   0  12      828.91      773.59     26.61 o
   7   0  12        1.21       -2.72     11.36 o
   8   0  12       26.19       51.85     13.52 o
   9   0  12      126.79       96.09     20.43 o
  10   0  12      169.91      155.91     29.85 o
  -5   1  12        7.47      -11.37     25.59 o
  -4   1  12        0.40        7.58     24.64 o
  -3   1  12       94.98      120.50     19.34 o
  -2   1  12       55.01       59.52     13.71 o
  -1   1  12      108.76      124.77     14.33 o
   0   1  12       68.46       87.31      9.59 o
   1   1  12      622.61      626.49     23.62 o
   2   1  12      433.46      406.78     19.03 o
   3   1  12      170.58      144.53     13.66 o
   4   1  12        7.29       15.38     10.38 o
   5   1  12       17.55       25.37     11.15 o
   6   1  12      126.63      100.41     13.24 o
   7   1  12        2.66       -0.78     11.16 o
   8   1  12       45.93       52.28     12.82 o
   9   1  12       32.96       20.07     12.25 o
  10   1  12      201.37      171.55     29.38 o
  11   1  12      116.83       79.14     28.43 o
  -4   2  12      138.26      195.24     35.54 o
  -3   2  12        0.00       21.01     17.18 o
  -2   2  12       42.47       83.98     17.92 o
  -1   2  12       69.60       73.42     12.24 o
   0   2  12      271.12      282.28     16.92 o
   1   2  12        0.02        0.76     10.02 o
   2   2  12      255.89      284.51     16.52 o
   3   2  12      644.05      590.20     22.76 o
   4   2  12        5.22       15.59     10.53 o
   5   2  12      263.56      246.79     14.07 o
   6   2  12        3.09       -7.44      9.08 o
   7   2  12       45.15       55.01     11.70 o
   8   2  12      324.71      301.07     33.77 o
   9   2  12        1.33       -5.16     11.96 o
  10   2  12       16.82       15.16     22.75 o
  11   2  12       59.92       64.92     26.54 o
  -4   3  12       39.64       57.81     30.80 o
  -3   3  12       29.12       54.50     28.43 o
  -2   3  12      169.45      161.59     30.80 o
  -1   3  12      150.95      177.54     20.07 o
   0   3  12      144.90      119.09     14.15 o
   1   3  12      135.10      151.39     16.48 o
   2   3  12       90.70      126.04     13.37 o
   3   3  12      252.77      257.26     16.38 o
   4   3  12      959.61      813.96     25.99 o
   5   3  12       50.11       45.71     12.24 o
   6   3  12      196.45      213.81     13.52 o
   7   3  12      145.58      188.02     13.43 o
   8   3  12       97.45      125.65     12.18 o
   9   3  12        5.28        2.78     11.92 o
  10   3  12       47.69       60.56     15.92 o
  11   3  12       18.22       27.49     24.64 o
  -4   4  12       30.24       22.27     29.85 o
  -3   4  12       47.69       58.29     27.96 o
  -2   4  12      245.67      266.80     37.44 o
  -1   4  12       23.86       25.09     10.83 o
   0   4  12       69.51      118.35     16.00 o
   1   4  12      316.78      295.43     17.76 o
   2   4  12      878.72      928.97     29.49 o
   3   4  12      127.54      135.57     14.16 o
   4   4  12      383.49      377.74     22.79 o
   5   4  12      673.80      532.75     18.53 o
   6   4  12       16.65       10.63      9.43 o
   7   4  12      264.96      247.07     14.57 o
   8   4  12        7.80        1.67      9.66 o
   9   4  12      141.49      104.19     16.26 o
  10   4  12       50.07       67.03     13.57 o
  11   4  12       22.64       19.43     24.64 o
  -4   5  12        1.76       -1.90     31.28 o
  -3   5  12        3.65       31.75     28.91 o
  -2   5  12      361.66      355.89     40.75 o
  -1   5  12      220.69      237.79     16.76 o
   0   5  12      209.94      266.34     18.21 o
   1   5  12      257.25      227.71     16.11 o
   2   5  12      211.56      192.68     16.62 o
   3   5  12        6.78       10.89     11.06 o
   4   5  12      103.15      120.33     11.69 o
   5   5  12       17.15        2.34      9.35 o
   6   5  12      208.73      190.16     19.43 o
   7   5  12       50.89       51.50     10.51 o
   8   5  12      158.27      194.33     13.83 o
   9   5  12      100.41      122.18     14.35 o
  10   5  12        0.26       -9.22     11.71 o
  11   5  12       71.59       72.98     18.09 o
  -4   6  12        6.35       26.06     33.17 o
  -3   6  12      167.55      236.94     40.28 o
  -2   6  12        8.93       18.96     27.49 o
  -1   6  12       68.42       68.38     18.05 o
   0   6  12       24.86       23.76     11.89 o
   1   6  12        7.50       -6.01     10.61 o
   2   6  12      111.39       65.83     12.14 o
   3   6  12      143.47      125.66     12.36 o
   4   6  12      258.88      267.49     13.31 o
   5   6  12      148.44      165.56     12.88 o
   6   6  12      336.40      328.25     15.80 o
   7   6  12      206.47      151.38     15.11 o
   8   6  12       43.48       68.84     10.98 o
   9   6  12       96.63       87.25     18.08 o
  10   6  12       26.14        2.29     12.10 o
  11   6  12      102.48       75.59     17.75 o
  -3   7  12       12.62       74.87     34.12 o
  -2   7  12        1.50       12.32     30.80 o
  -1   7  12      151.15      167.35     21.18 o
   0   7  12      781.73      753.09     45.66 o
   1   7  12       39.97       53.28     12.55 o
   2   7  12      140.91      201.57     16.13 o
   3   7  12       54.85       35.55     12.31 o
   4   7  12        1.20       -4.51     10.62 o
   5   7  12       65.39       48.52     10.80 o
   6   7  12      280.72      327.47     23.53 o
   7   7  12       20.04       22.32     10.30 o
   8   7  12        1.95        2.29     12.08 o
   9   7  12      425.07      350.78     19.18 o
  10   7  12       62.45       87.20     13.96 o
  11   7  12       32.74       22.77     22.75 o
  -2   8  12        8.50       15.64     31.75 o
  -1   8  12       34.33       25.34     18.32 o
   0   8  12        0.28       25.85     13.32 o
   1   8  12       60.57       49.19     13.32 o
   2   8  12        1.32       14.40     12.43 o
   3   8  12       10.05        6.95     11.91 o
   4   8  12        4.20        9.81     25.83 o
   5   8  12      611.57      520.61     23.49 o
   6   8  12      204.11      233.58     25.46 o
   7   8  12       47.46       40.16     13.17 o
   8   8  12      234.16      225.84     17.46 o
   9   8  12      162.84      127.56     27.83 o
  10   8  12       86.12      152.91     25.59 o
  11   8  12       28.43       53.52     18.42 o
  -1   9  12        0.59       11.78     17.70 o
   0   9  12        0.35       -1.61     17.85 o
   1   9  12        3.31       10.31     16.16 o
   2   9  12      474.48      463.07     45.73 o
   3   9  12        1.02       -5.86     14.46 o
   4   9  12      110.27      137.75     18.75 o
   5   9  12       88.71       64.72     16.80 o
   6   9  12       33.66       43.24     13.52 o
   7   9  12       27.96       38.34     13.24 o
   8   9  12      338.42      446.72     25.17 o
   9   9  12       31.75      -11.63     16.41 o
  10   9  12       25.58       15.12     17.08 o
   0  10  12       11.23       18.83     18.67 o
   1  10  12       11.87       -8.20     17.16 o
   2  10  12        3.74      -13.68     15.82 o
   3  10  12       15.60       -8.11     15.24 o
   4  10  12        5.15        1.22     15.68 o
   5  10  12       18.82       -8.77     15.26 o
   6  10  12        2.24       -5.36     34.12 o
   7  10  12      317.03      267.48     24.79 o
   8  10  12      174.24      195.53     22.95 o
   9  10  12       15.04       15.32     26.06 o
   2  11  12        1.23       19.90     27.96 o
   3  11  12       23.23       11.85     28.43 o
   4  11  12        3.74       -9.00     27.01 o
   5  11  12        2.74      -12.79     23.22 o
   6  11  12        0.64       14.22     25.59 o
   7  11  12       53.66       30.20     19.09 o
   8  11  12       47.70       58.05     20.11 o
   5  12  12        5.81      -24.17     27.01 o
  -1  -5  13       73.17      131.27     31.28 o
   0  -5  13        0.05      -23.58     17.20 o
   1  -5  13       69.70       98.54     22.09 o
   2  -5  13        8.75       -3.71     19.25 o
   3  -5  13        7.31       10.30     20.02 o
   4  -5  13       56.01       84.83     24.88 o
   5  -5  13       14.73      -25.16     20.70 o
  -2  -4  13       25.46       48.81     26.06 o
  -1  -4  13       36.39       49.44     19.69 o
   0  -4  13       11.17       25.66     19.58 o
   1  -4  13       83.71      123.70     28.67 o
   2  -4  13       27.10       32.46     19.77 o
   3  -4  13      106.95      110.96     18.22 o
   4  -4  13       36.55       77.20     15.39 o
   5  -4  13       83.32      128.82     17.13 o
   6  -4  13       49.13       29.25     15.98 o
  -3  -3  13        6.03       14.22     24.17 o
  -2  -3  13       14.55       16.11     25.12 o
  -1  -3  13      145.71      145.91     21.99 o
   0  -3  13       51.58       54.28     22.98 o
   1  -3  13      400.29      500.69     31.79 o
   2  -3  13       23.81        9.45     12.41 o
   3  -3  13       42.34       76.20     15.55 o
   4  -3  13        1.27       -7.17     13.17 o
   5  -3  13      100.60      118.19     16.23 o
   6  -3  13       35.16       46.31     15.34 o
   7  -3  13        4.42        1.42     19.21 o
  -3  -2  13       84.93      136.00     29.38 o
  -2  -2  13        0.32        7.81     18.06 o
  -1  -2  13      266.09      312.68     34.59 o
   0  -2  13        5.94      -24.13     16.08 o
   1  -2  13       59.16       46.66     18.15 o
   2  -2  13       36.14       12.91     13.32 o
   3  -2  13       69.78      100.08     14.98 o
   4  -2  13        3.42      -14.32     12.41 o
   5  -2  13      137.24      156.49     16.77 o
   6  -2  13       53.20       65.95     15.25 o
   7  -2  13       35.77       40.19     14.37 o
   8  -2  13       48.41       59.45     31.04 o
  -4  -1  13        0.66      -12.79     24.17 o
  -3  -1  13       17.34       27.49     25.12 o
  -2  -1  13       13.90       15.10     17.06 o
  -1  -1  13       19.90       31.45     17.18 o
   0  -1  13      191.99      209.43     22.81 o
   1  -1  13      478.56      469.22     28.72 o
   2  -1  13      114.40      129.03     14.64 o
   3  -1  13      632.64      679.23     25.73 o
   4  -1  13      184.53      175.47     15.90 o
   5  -1  13       18.31        5.13     12.63 o
   6  -1  13        0.80       16.10     15.86 o
   7  -1  13       56.14       58.67     14.50 o
   8  -1  13       36.25       51.44     19.43 o
   9  -1  13        5.99        9.38     34.12 o
  -3   0  13       10.15      -18.01     23.22 o
  -2   0  13        7.79        5.80     17.61 o
  -1   0  13        6.61        1.79     16.28 o
   0   0  13        1.77       -5.23     11.05 o
   1   0  13       42.01       75.66     13.51 o
   2   0  13        7.43       12.47     11.50 o
   3   0  13      369.80      372.43     20.03 o
   4   0  13        0.74        9.81     11.72 o
   5   0  13       58.14       89.89     13.74 o
   6   0  13       92.87       82.78     14.31 o
   7   0  13       64.10       72.00     14.44 o
   8   0  13      265.43      292.27     40.99 o
   9   0  13       32.94       47.45     25.12 o
  10   0  13        8.14      -23.22     26.06 o
  -3   1  13       33.05       40.28     28.91 o
  -2   1  13       28.28       38.45     18.68 o
  -1   1  13        4.51       -7.88     18.48 o
   0   1  13      316.72      272.01     17.94 o
   1   1  13       48.35       59.65     13.05 o
   2   1  13      298.58      284.45     22.98 o
   3   1  13      148.39      148.45     16.34 o
   4   1  13      304.15      278.91     20.62 o
   5   1  13      489.58      484.62     24.76 o
   6   1  13       19.06       21.67     12.51 o
   7   1  13        0.71        2.03     12.48 o
   8   1  13       39.04       32.77     14.03 o
   9   1  13      167.84      185.13     23.34 o
  10   1  13      109.73       89.09     29.85 o
  -3   2  13        6.52       11.85     28.43 o
  -2   2  13       15.38        4.26     26.54 o
  -1   2  13        3.05       -7.49     17.53 o
   0   2  13       47.16       42.94     12.87 o
   1   2  13      138.20      130.99     14.50 o
   2   2  13        4.14       19.72     11.37 o
   3   2  13        0.88        6.45     15.93 o
   4   2  13       76.06       80.00     13.43 o
   5   2  13      721.46      695.81     25.27 o
   6   2  13        5.31        4.22     11.28 o
   7   2  13      157.36      196.07     16.08 o
   8   2  13      148.58      138.28     26.11 o
   9   2  13      101.69       76.89     19.25 o
  10   2  13      294.77      296.18     36.49 o
  -3   3  13       23.99       31.75     30.33 o
  -2   3  13       88.75       92.88     31.75 o
  -1   3  13       13.75       13.27     27.01 o
   0   3  13       98.35      111.93     16.55 o
   1   3  13        4.73        1.52     11.78 o
   2   3  13      276.74      318.60     19.42 o
   3   3  13       27.46       33.55     12.59 o
   4   3  13       26.63       30.57     11.84 o
   5   3  13       26.40       44.00     12.49 o
   6   3  13      127.28       99.92     14.49 o
   7   3  13        3.03      -16.74     11.16 o
   8   3  13      145.39      140.74     13.56 o
   9   3  13       67.66       59.00     18.09 o
  10   3  13      208.57      159.22     31.28 o
  -3   4  13      187.48      190.03     38.86 o
  -2   4  13        5.21        6.63     28.43 o
  -1   4  13       19.83       34.01     16.47 o
   0   4  13        5.85       -2.38     11.19 o
   1   4  13       12.47       31.64     16.22 o
   2   4  13        2.25        8.82     12.04 o
   3   4  13       17.86       16.12     11.98 o
   4   4  13      329.61      284.86     18.08 o
   5   4  13        5.80       17.02     12.12 o
   6   4  13       39.70       55.68     13.39 o
   7   4  13      596.15      584.27     42.07 o
   8   4  13       52.35       38.10     11.36 o
   9   4  13      375.66      404.42     25.59 o
  10   4  13       46.09       19.43     25.12 o
  11   4  13       45.33       47.86     26.06 o
  -3   5  13        1.99      -14.69     30.80 o
  -2   5  13        2.75      -23.69     28.91 o
  -1   5  13        1.40       -4.94     15.58 o
   0   5  13      195.70      194.24     16.16 o
   1   5  13       10.56       24.98     12.11 o
   2   5  13       96.45       99.46     12.18 o
   3   5  13       45.21       29.23     12.31 o
   4   5  13        3.97       16.21     12.13 o
   5   5  13       56.62      102.51     14.29 o
   6   5  13       65.83       86.15     20.64 o
   7   5  13       67.23       77.44     12.35 o
   8   5  13      248.37      194.77     14.63 o
   9   5  13       45.00       96.41     14.95 o
  10   5  13      108.93       90.59     31.99 o
  11   5  13        4.73       -3.90     16.92 o
  -2   6  13      132.70      112.78     34.12 o
  -1   6  13       31.59       53.07     18.33 o
   0   6  13        0.78        7.53     16.28 o
   1   6  13        4.72        6.15     12.12 o
   2   6  13        5.40       -0.25     11.89 o
   3   6  13      214.69      251.63     15.90 o
   4   6  13       25.19       16.76     12.47 o
   5   6  13        1.81        9.42     12.31 o
   6   6  13       30.93       11.39     12.91 o
   7   6  13        3.49       -0.09     10.74 o
   8   6  13       58.31       35.30     11.85 o
   9   6  13       47.93       67.65     17.91 o
  10   6  13       55.27       72.09     20.61 o
  -2   7  13       37.79       82.93     33.65 o
  -1   7  13        0.60       15.91     18.14 o
   0   7  13       73.59       47.41     36.73 o
   1   7  13      131.59      126.89     23.99 o
   2   7  13       43.15       18.44     13.19 o
   3   7  13        3.51       10.05     15.85 o
   4   7  13       68.90       68.40     17.18 o
   5   7  13        0.04      -11.95     11.78 o
   6   7  13       15.42      -11.90     12.47 o
   7   7  13       53.06       85.96     13.95 o
   8   7  13       40.01       45.29     13.78 o
   9   7  13        3.12       24.15     17.57 o
  10   7  13       25.12       22.46     17.91 o
  -1   8  13       22.71       55.39     19.78 o
   0   8  13      148.50      133.44     21.38 o
   1   8  13       10.77       30.47     17.08 o
   2   8  13       20.76       20.11     16.74 o
   3   8  13       20.93       10.69     16.13 o
   4   8  13      225.79      216.88     26.30 o
   5   8  13      143.23      160.08     20.26 o
   6   8  13        6.04        8.56     14.92 o
   7   8  13        0.26      -18.50     12.33 o
   8   8  13       62.51       42.25     21.80 o
   9   8  13        1.15       18.83     17.34 o
  10   8  13       41.75       42.37     18.93 o
   0   9  13        2.53       33.80     19.28 o
   1   9  13      100.21      111.55     21.29 o
   2   9  13       36.15       37.48     18.56 o
   3   9  13       68.86       47.26     17.30 o
   4   9  13       84.98       85.30     28.43 o
   5   9  13        2.52        8.06     26.06 o
   6   9  13        4.36       23.69     26.06 o
   7   9  13       65.17       66.82     27.01 o
   8   9  13      145.67      188.36     46.91 o
   9   9  13       29.60       35.98     37.67 o
   2  10  13        1.37       18.96     30.33 o
   3  10  13       21.56      -20.38     27.96 o
   4  10  13       23.44       23.22     27.01 o
   5  10  13       19.19       51.18     27.96 o
   6  10  13      174.91      222.25     35.54 o
   7  10  13      121.62      173.44     32.70 o
   8  10  13        0.50       12.19     19.40 o
   4  11  13       23.79       37.44     29.85 o
   5  11  13       14.26       16.11     26.06 o
   6  11  13      118.24      166.81     34.59 o
   1  -4  14      118.31       50.78     21.59 o
   2  -4  14       25.67       62.60     22.06 o
   3  -4  14       18.93        0.86     20.77 o
   4  -4  14       11.14      -18.26     28.67 o
  -1  -3  14       73.18       31.75     27.96 o
   0  -3  14       75.26      129.34     33.88 o
   1  -3  14       36.31        2.80     19.69 o
   2  -3  14        6.01      -10.43     19.09 o
   3  -3  14        2.01        4.41     19.74 o
   4  -3  14       17.22        7.23     17.23 o
   5  -3  14       25.97       22.00     14.84 o
   6  -3  14      127.84      145.42     25.12 o
  -2  -2  14        2.23        4.74     26.06 o
  -1  -2  14        3.34       -3.65     18.76 o
   0  -2  14       89.03       64.97     20.61 o
   1  -2  14        0.85       -8.89     18.68 o
   2  -2  14       38.86       49.31     20.10 o
   3  -2  14        2.50       -6.86     13.04 o
   4  -2  14       48.47       66.36     16.19 o
   5  -2  14       36.26       36.91     14.88 o
   6  -2  14        3.08      -23.20     19.02 o
   7  -2  14        3.54       -3.00     21.10 o
  -2  -1  14       37.18        7.11     26.54 o
  -1  -1  14        2.72       16.74     18.41 o
   0  -1  14      214.10      222.46     24.92 o
   1  -1  14      206.38      210.97     25.02 o
   2  -1  14       93.17      129.75     19.57 o
   3  -1  14       83.06       78.99     15.27 o
   4  -1  14        2.29       -5.12     14.99 o
   5  -1  14        4.97        7.87     13.58 o
   6  -1  14       16.13       14.52     20.81 o
   7  -1  14        0.13        3.69     18.58 o
   8  -1  14      181.78      178.92     24.59 o
  -2   0  14      181.74      226.89     26.23 o
  -1   0  14        1.54       20.72     19.90 o
   0   0  14       52.37       34.24     19.92 o
   1   0  14        9.07       20.37     13.21 o
   2   0  14        2.04        5.63     17.10 o
   3   0  14       14.52       31.57     13.66 o
   4   0  14       19.01       17.94     13.75 o
   5   0  14       40.54       67.02     16.71 o
   6   0  14       21.99       34.37     13.95 o
   7   0  14       66.50       91.74     33.17 o
   8   0  14       52.82       31.90     20.98 o
  -2   1  14        5.08        1.26     18.06 o
  -1   1  14        7.87       -8.08     21.80 o
   0   1  14        9.23        0.42     18.73 o
   1   1  14      274.38      337.19     36.70 o
   2   1  14      324.77      307.70     19.52 o
   3   1  14      142.23      151.82     17.80 o
   4   1  14       76.55      125.75     18.36 o
   5   1  14       59.89       76.57     25.20 o
   6   1  14        5.49       18.94     13.45 o
   7   1  14       12.32        7.71     13.54 o
   8   1  14        9.43        2.74     19.06 o
   9   1  14        7.91       12.50     19.43 o
  -2   2  14      117.13      145.48     35.54 o
  -1   2  14       80.80       97.41     55.21 o
   0   2  14      192.03      265.24     26.51 o
   1   2  14       81.83       78.91     22.62 o
   2   2  14       82.05       58.45     14.19 o
   3   2  14        0.14       -4.97     12.80 o
   4   2  14       93.86      132.00     15.90 o
   5   2  14       18.94        2.85     12.54 o
   6   2  14        8.18        2.47     12.80 o
   7   2  14       39.19       28.40     13.85 o
   8   2  14        8.95        5.69     18.09 o
   9   2  14       97.39      134.89     23.39 o
  -2   3  14        0.03      -30.33     28.43 o
  -1   3  14       90.33       36.02     30.80 o
   0   3  14      119.70      128.57     22.28 o
   1   3  14      128.89      112.98     15.55 o
   2   3  14      191.30      128.46     16.03 o
   3   3  14      245.62      247.51     26.21 o
   4   3  14       91.35      117.04     15.20 o
   5   3  14       96.36      126.24     15.53 o
   6   3  14        4.69       24.77     13.08 o
   7   3  14       42.32       21.69     13.44 o
   8   3  14       27.59       28.92     19.36 o
   9   3  14      215.45      230.32     25.22 o
  -2   4  14      134.06      115.63     35.54 o
  -1   4  14        0.82      -16.59     27.96 o
   0   4  14      278.48      275.12     24.59 o
   1   4  14       20.12        8.89     11.31 o
   2   4  14       33.34       42.55     14.31 o
   3   4  14       20.18       11.24     13.51 o
   4   4  14       53.05       36.65     13.69 o
   5   4  14        1.95       17.46     18.97 o
   6   4  14      196.53      229.44     23.48 o
   7   4  14       56.97       36.83     14.21 o
   8   4  14       51.69       68.24     20.07 o
   9   4  14       53.79       90.51     28.43 o
  10   4  14        1.23      -35.54     23.69 o
  -1   5  14        5.44       23.69     31.75 o
   0   5  14        9.34       38.27     18.06 o
   1   5  14      110.49       96.12     17.63 o
   2   5  14       10.16       15.48     12.05 o
   3   5  14        3.78       14.43     13.84 o
   4   5  14        7.98       43.77     15.90 o
   5   5  14      169.24      129.71     15.97 o
   6   5  14      108.48      137.40     16.31 o
   7   5  14       35.03       25.83     14.40 o
   8   5  14       95.22      108.53     21.26 o
   9   5  14      257.20      254.47     35.07 o
  10   5  14        6.37       10.43     26.06 o
  -1   6  14       93.29       91.46     36.49 o
   0   6  14       15.09        0.84     17.99 o
   1   6  14       21.89       19.92     15.75 o
   2   6  14       92.52      102.58     39.33 o
   3   6  14       33.66       24.93     18.48 o
   4   6  14       34.08       60.07     15.10 o
   5   6  14       11.32       33.14     14.09 o
   6   6  14      247.54      241.18     26.13 o
   7   6  14       43.92       18.36     19.06 o
   8   6  14      329.66      407.71     40.52 o
   9   6  14        6.89       16.59     24.64 o
   0   7  14        0.26      -26.46     17.64 o
   1   7  14        9.77       -0.82     23.22 o
   2   7  14       65.81       50.58     33.88 o
   3   7  14        1.20      -16.95     15.58 o
   4   7  14       27.29       43.13     25.59 o
   5   7  14       11.36       12.53     13.90 o
   6   7  14        0.37      -21.01     17.75 o
   7   7  14      165.48      143.87     38.62 o
   8   7  14       83.36      130.79     30.33 o
   9   7  14        0.59      -12.32     24.17 o
   1   8  14       26.47       28.07     27.49 o
   2   8  14       15.04       29.70     18.88 o
   3   8  14       10.78       -9.95     27.49 o
   4   8  14        6.98       -1.42     25.12 o
   5   8  14       49.16       69.19     27.96 o
   6   8  14       12.60       43.60     28.43 o
   7   8  14       37.10       10.90     26.54 o
   8   8  14       49.83       40.28     27.01 o
   9   8  14       68.21       73.93     28.43 o
   2   9  14       58.84       21.32     29.85 o
   3   9  14       10.09      -36.02     27.96 o
   4   9  14       40.72       29.85     29.85 o
   5   9  14        5.97      -23.69     25.12 o
   6   9  14       53.85      103.31     29.38 o
   7   9  14        3.14      -21.32     25.59 o
   8   9  14        4.55        3.79     26.54 o
   5  10  14        1.02      -25.12     27.01 o
   2  -2  15        2.79      -11.70     20.15 o
   3  -2  15        7.00       22.98     24.88 o
   4  -2  15        2.42       -8.20     14.58 o
   0  -1  15        0.61        3.51     20.31 o
   1  -1  15       16.30       15.23     20.17 o
   2  -1  15       89.04       69.62     20.89 o
   3  -1  15       22.66       -1.75     14.27 o
   4  -1  15       12.66       -2.60     14.47 o
   5  -1  15      172.36      163.55     23.69 o
   6  -1  15        0.31       12.14     19.69 o
   0   0  15       78.77       68.40     22.91 o
   1   0  15       32.19       33.56     20.15 o
   2   0  15        9.15      -13.90     18.49 o
   3   0  15       65.91      144.61     33.75 o
   4   0  15        1.46        1.31     14.76 o
   5   0  15        6.80       -2.30     14.33 o
   6   0  15        1.24       16.46     20.41 o
   7   0  15       90.18       94.36     23.20 o
   0   1  15        0.10       31.43     21.04 o
   1   1  15       33.66       54.93     20.95 o
   2   1  15      116.82      103.77     16.45 o
   3   1  15        1.09       -2.48     14.21 o
   4   1  15       17.27       22.25     14.02 o
   5   1  15       26.26       17.02     14.73 o
   6   1  15       28.36       36.09     19.58 o
   7   1  15      132.63      146.25     23.54 o
   0   2  15       80.67       81.63     22.67 o
   1   2  15        5.38        4.23     19.92 o
   2   2  15       80.13       74.46     16.24 o
   3   2  15       10.78       10.69     13.56 o
   4   2  15        0.15      -12.53     14.19 o
   5   2  15       46.91       73.05     15.59 o
   6   2  15        2.87      -21.66     28.67 o
   7   2  15        4.37       14.57     20.22 o
   8   2  15        9.62       10.78     35.30 o
   0   3  15       72.54       45.15     21.23 o
   1   3  15      115.37      100.92     23.45 o
   2   3  15       73.87       83.01     30.74 o
   3   3  15       24.26       21.34     13.86 o
   4   3  15       57.47       81.72     19.71 o
   5   3  15        9.11       -6.74     13.53 o
   6   3  15        5.16        5.35     19.09 o
   7   3  15       23.56       54.41     21.37 o
   8   3  15        1.59       16.95     20.41 o
   0   4  15        6.04      -16.11     28.91 o
   1   4  15       76.92       95.39     17.32 o
   2   4  15       12.51        8.53     15.19 o
   3   4  15        0.67       24.16     15.48 o
   4   4  15        0.38       24.08     14.74 o
   5   4  15        1.64       18.58     14.08 o
   6   4  15       46.03       20.23     19.58 o
   7   4  15       14.19       25.35     19.43 o
   8   4  15        5.49       -5.79     22.27 o
   0   5  15        8.92        7.11     30.80 o
   1   5  15        7.94        7.97     18.10 o
   2   5  15       32.94       24.39     15.36 o
   3   5  15       44.13       24.72     14.99 o
   4   5  15      212.59      203.69     18.92 o
   5   5  15       24.29       36.02     20.77 o
   6   5  15        0.93        5.97     18.58 o
   7   5  15       19.43       -8.84     18.76 o
   8   5  15       17.26       16.88     26.30 o
   1   6  15      103.70      175.40     23.54 o
   2   6  15       10.13       15.91     19.36 o
   3   6  15       35.93       32.95     19.02 o
   4   6  15       13.60      -15.92     19.74 o
   5   6  15       66.66      102.88     23.22 o
   6   6  15        0.12       -5.86     18.06 o
   7   6  15       81.89      135.42     24.88 o
   8   6  15      104.13      112.78     31.75 o
   2   7  15        2.88       11.85     29.38 o
   3   7  15      113.35      148.80     34.59 o
   4   7  15       80.18      100.94     33.65 o
   5   7  15       44.58       44.54     29.38 o
   6   7  15       87.49       63.95     31.75 o
   7   7  15      105.34      109.14     23.34 o
   4   8  15        0.23       -9.48     29.38 o
   5   8  15        2.62       20.85     29.38 o
   6   8  15      130.81      127.00     33.17 o
   3   2  16       33.10       27.06     16.07 o
   4   2  16       31.47       49.03     16.49 o
   5   2  16        4.73       17.69     25.83 o
   3   3  16        1.71        2.35     21.67 o
   4   3  16       18.35       23.75     21.37 o
   5   3  16       59.05       68.85     23.27 o
   3   4  16        0.38       -3.74     14.85 o
   4   4  16       57.34       90.92     27.49 o
   5   4  16        0.24       -0.47     21.78 o
   6   4  16        0.23       26.82     21.61 o
   4   5  16       14.45       -1.35     26.54 o
   5   5  16       54.47       53.90     22.19 o
 
